# Supplementary material for: ReadqPCR and NormqPCR: R packages for the reading, quality checking and normalisation of RT-qPCR quantification cycle (Cq) data
Source: BMC Genomics. 2012 Jul 2;13:296. doi: 10.1186/1471-2164-13-296 (PMC3443438; doi:10.1186/1471-2164-13-296)
Supplement: Additional file 1: — qPCRPaperScript.R. and UVB.txt. [file 1471-2164-13-296-S1.zip]

Archive with 3 entries (2 files):
- ExampleScript/
- ExampleScript/qPCRPaperScript.R
- ExampleScript/UVB.txt
