# Supplementary material for: ReadqPCR and NormqPCR: R packages for the reading, quality checking and normalisation of RT-qPCR quantification cycle (Cq) data
Source: BMC Genomics. 2012 Jul 2;13:296. doi: 10.1186/1471-2164-13-296 (PMC3443438; doi:10.1186/1471-2164-13-296)
Supplement: Additional file 1: — qPCRPaperScript.R. and UVB.txt. [file 1471-2164-13-296-S1.zip › ExampleScript/qPCRPaperScript.R]

##############################################################
# Block A: The SDS output file, as obtained from the RTqPCR
# system, were loaded into R using the ReadqPCR packages,
# populating a qPCRBatch object

library(ReadqPCR)
input.file <- "UVB.txt" # name of file to read in
qPCRBatch.Cq <- read.taqman(input.file) # this command reads in the file
##############################################################

##############################################################
# Block B: NormqPCR was then used to find the optimal reference
# genes, using selectHKs

# First potential housekeeping genes are set:
hkgs <- c("Actb.Rn00667869_m1","Gapdh.Rn99999916_s1",
          "X18S.Hs99999901_s1", "B2m.Rn00560865_m1")

# Then selectHKs is run with log = TRUE since we are using Cq
# values
library(NormqPCR)
#source("/home/jperkins/NormqPCR/R/deltaDeltaCq.R")
selectHKs(qPCRBatch.Cq[hkgs,], method = "geNorm", Symbols = hkgs, 
          minNrHK = 2, log = TRUE)
##############################################################

##############################################################
# Block C: Set housekeeper genes chosen using by selectHKs and
# subtract their arithmetic mean from Cq values of target
# genes

hkgs.chosen <- c("Actb.Rn00667869_m1","Gapdh.Rn99999916_s1","X18S.Hs99999901_s1", "B2m.Rn00560865_m1")
qPCRBatch.dCq <- deltaCq(qPCRBatch =  qPCRBatch.Cq, hkgs = hkgs.chosen) # With more than one hkg
##############################################################

##############################################################
# Block D: Now do statistical tests on the normalised values. 
# For illustration in this instructive but simple example an 
# NA is given as a p-value if there is any NAs present in 
# case or control.

sampleNames(qPCRBatch.dCq) # look at the sample names so you can make a and b (below) match up
a <- c(1,2,5,6,9,10,13,14) # case
b <- c(3,4,7,8,11,12,15,16) # control

pvals <- data.frame(row.names = featureNames(qPCRBatch.dCq)) # dataframe to contain p vals from t-tests

for(i in row.names(pvals)) {
  case <- exprs(qPCRBatch.dCq)[i,a]
  control <- exprs(qPCRBatch.dCq)[i,b]
  if(sum(is.na(case)) != 0 | sum(is.na(control)) != 0) { 
	  pvals[i,1] <- NA
  }else{
    pvals[i,1] <- wilcox.test(case,control)$p.value
  }
}
##############################################################

##############################################################
# Block E: Now we adjust for multiple testing using the 
# Benjamini-Hochberg procedure giving control over the FDR.
adjPVals <- p.adjust(as.numeric(pvals[,1]), method = "BH")
pvals <- cbind(pvals,adjPVals)
colSums(is.na(pvals < 0.05)) # number of NAs
colSums(pvals < 0.05, na.rm = TRUE) # number of genes with values < 0.05
##############################################################

##############################################################
# Block F: deltaDeltaCq method returning 2^-ddCq values

a <- c(1,1,0,0,1,1,0,0,1,1,0,0,1,1,0,0) # case
b <- c(0,0,1,1,0,0,1,1,0,0,1,1,0,0,1,1) # control
contM <- cbind(a,b) # make a contrast matrix
colnames(contM) <- c("control","case")
rownames(contM) <- sampleNames(qPCRBatch.Cq)
	
ddCq.out <- deltaDeltaCq(qPCRBatch = qPCRBatch.Cq, maxNACase = 0, 
                         maxNAControl = 0, hkgs=hkgs, contrastM=contM, 
                         case="case", control = "control")
##############################################################

##############################################################
# Block G:  Plot of deltaDeltaCq values
plotVals <- log2(as.numeric(as.character(ddCq.out[,6])))
plotVals[as.character(ddCq.out[,6]) == "-                 "] <- min(plotVals, na.rm=TRUE)
plotVals[as.character(ddCq.out[,6]) == "+                 "] <- max(plotVals, na.rm=TRUE)
minusOneSD <- log2(as.numeric(as.character(ddCq.out[,7])))
plusOneSD <- log2(as.numeric(as.character(ddCq.out[,8])))

colVec <- rep("blue", length(plotVals))
colVec[as.character(ddCq.out[,6]) == "-                 " | as.character(ddCq.out[,6]) == "+                 "] <- "red"

library(gplots)
png("qPCRdDCq.png"); barplot2(plotVals, col = colVec, ci.u = plusOneSD, ci.l = minusOneSD, plot.ci = TRUE, ylab="delta delta Cq", xlab = "genes"); dev.off()
##############################################################
