# Supplementary material for: ReadqPCR and NormqPCR: R packages for the reading, quality checking and normalisation of RT-qPCR quantification cycle (Cq) data
Source: BMC Genomics. 2012 Jul 2;13:296. doi: 10.1186/1471-2164-13-296 (PMC3443438; doi:10.1186/1471-2164-13-296)
Supplement: Additional file 1: — qPCRPaperScript.R. and UVB.txt. [file 1471-2164-13-296-S1.zip › ExampleScript/UVB.txt]

SDS 2.1RQ Results	1.0
Filename	Rat UVb study.sdm
Assay Type	RQ Study
EmbeddedFile	CARD 1 19 03 09
Run DateTime	Fri Mar 20 10:04:16 GMT 2009
Operator	
ThermalCycleParams	
EmbeddedFile	CARD 2 19 03 09
Run DateTime	Fri Mar 20 12:03:20 GMT 2009
Operator	
ThermalCycleParams	

Well	PlateID	Sample	Detector	Task	Ct	delta Rn	delta Ct	Ct Avg	Ct SD	Avg Delta Ct	delta Ct SD	Endo Ct Avg	Endo Ct SD	delta delta Ct	RQ	RQ Min	RQ Max	Baseline Type	Baseline Start	Baseline Stop	Threshold Type	Threshold	Instrument	Outlier	Filename
1		RAT UVB 1	Bdnf-Rn01484928_m1	Target	32.2045	4.283985		32.2045		18.183426		14.021073		-0.19826889	1.1473209			Manual	3	15	Manual	0.2	201276		CARD 1 19 03 09
2		RAT UVB 1	Ngf-Rn01533872_m1	Target	28.444645	3.7002084		28.444645		14.423572		14.021073		-2.0737772	4.2098746			Manual	3	15	Manual	0.2	201276		CARD 1 19 03 09
3		RAT UVB 1	Ccl1-Rn01752376_m1	Target	32.393997	3.4599833		32.393997		18.372925		14.021073		-1.4594231	2.7499838			Manual	3	15	Manual	0.2	201276		CARD 1 19 03 09
4		RAT UVB 1	Ccl2-Rn00580555_m1	Target	23.18913	3.7158482		23.18913		9.168057		14.021073		-5.511034	45.60228			Manual	3	15	Manual	0.2	201276		CARD 1 19 03 09
5		RAT UVB 1	Ccl3-Rn00564660_m1	Target	32.1149	0.5307372		32.1149		18.093826		14.021073		-3.929409	15.235966			Manual	3	15	Manual	0.2	201276		CARD 1 19 03 09
6		RAT UVB 1	Ccl4-Rn00587826_m1	Target	26.492914	4.952316		26.492914		12.471841		14.021073		-6.1532164	71.17094			Manual	3	15	Manual	0.2	201276		CARD 1 19 03 09
7		RAT UVB 1	Ccl5-Rn00579590_m1	Target	30.227028	3.398044		30.227028		16.205956		14.021073		-2.8914413	7.420114			Manual	3	15	Manual	0.2	201276		CARD 1 19 03 09
8		RAT UVB 1	Ccl6-Rn01456402_g1	Target	24.175354	4.8081355		24.175354		10.154281		14.021073		-3.4874878	11.216011			Manual	3	15	Manual	0.2	201276		CARD 1 19 03 09
9		RAT UVB 1	Ccl7-Rn01467286_m1	Target	24.008253	5.16414		24.008253		9.98718		14.021073		-4.9631386	31.192745			Manual	3	15	Manual	0.2	201276		CARD 1 19 03 09
10		RAT UVB 1	Ccl9-Rn01471276_m1	Target	28.63562	3.4900014		28.63562		14.614547		14.021073		-4.2284937	18.745777			Manual	3	15	Manual	0.2	201276		CARD 1 19 03 09
11		RAT UVB 1	18S-Hs99999901_s1	Endogenous Control	14.021073	2.7806652		14.021073				14.021073						Manual	3	15	Manual	0.2	201276		CARD 1 19 03 09
12		RAT UVB 1	Ccl11-Rn00569995_m1	Target	27.206602	1.6168799		27.206602		13.185529		14.021073		-5.1467085	35.42531			Manual	3	15	Manual	0.2	201276		CARD 1 19 03 09
13		RAT UVB 1	Ccl17-Rn00589290_m1	Target	31.423761	2.093491		31.423761		17.402687		14.021073		-8.576725	381.8137			Manual	3	15	Manual	0.2	201276		CARD 1 19 03 09
14		RAT UVB 1	Ccl19-Rn01439563_m1	Target	29.413202	4.1014338		29.413202		15.392129		14.021073		-4.321204	19.989967			Manual	3	15	Manual	0.2	201276		CARD 1 19 03 09
15		RAT UVB 1	Ccl20-Rn00570287_m1	Target	30.022097	2.815443		30.022097		16.001022		14.021073		1.2702913	0.41457605			Manual	3	15	Manual	0.2	201276		CARD 1 19 03 09
16		RAT UVB 1	Ccl21b-Rn01764651_g1	Target	25.234936	5.334925		25.234936		11.213862		14.021073		-1.1909599	2.283046			Manual	3	15	Manual	0.2	201276		CARD 1 19 03 09
17		RAT UVB 1	Ccl22-Rn01536591_m1	Target	27.19016	6.634142		27.19016		13.169087		14.021073		1.0078888	0.49727342			Manual	3	15	Manual	0.2	201276		CARD 1 19 03 09
18		RAT UVB 1	Ccl24-Rn01481451_m1	Target	28.402248	3.91469		28.402248		14.381175		14.021073		-2.236722	4.713249			Manual	3	15	Manual	0.2	201276		CARD 1 19 03 09
19		RAT UVB 1	Ccl25-Rn01403351_m1	Target	Undetermined	0.115619846		40.0		25.978928		14.021073						Manual	3	15	Manual	0.2	201276		CARD 1 19 03 09
20		RAT UVB 1	Ccl26-Rn01481484_m1	Target	Undetermined	-0.011607005		40.0		25.978928		14.021073						Manual	3	15	Manual	0.2	201276		CARD 1 19 03 09
21		RAT UVB 1	Ccl27-Rn01437037_m1	Target	Undetermined	0.045996245		40.0		25.978928		14.021073						Manual	3	15	Manual	0.2	201276		CARD 1 19 03 09
22		RAT UVB 1	Ccl28-Rn00586715_m1	Target	Undetermined	0.1153355		40.0		25.978928		14.021073						Manual	3	15	Manual	0.2	201276		CARD 1 19 03 09
23		RAT UVB 1	Cxcl1-Rn00578225_m1	Target	26.040422	3.5764675		26.040422		12.019349		14.021073		-4.5907774	24.09693			Manual	3	15	Manual	0.2	201276		CARD 1 19 03 09
24		RAT UVB 1	Cxcl2-Rn00586403_m1	Target	23.031933	5.241964		23.031933		9.0108595		14.021073		-6.9536533	123.95334			Manual	3	15	Manual	0.2	201276		CARD 1 19 03 09
25		RAT UVB 1	Cxcl3-Rn00593435_m1	Target	33.129654	3.4708767		33.129654		19.108582		14.021073		-6.8708305	117.03778			Manual	3	15	Manual	0.2	201276		CARD 1 19 03 09
26		RAT UVB 1	Pf4-Rn01768298_g1	Target	24.995783	7.6983933		24.995783		10.9747095		14.021073		-4.639963	24.93263			Manual	3	15	Manual	0.2	201276		CARD 1 19 03 09
27		RAT UVB 1	Cxcl5-Rn00573587_g1	Target	23.572367	4.546478		23.572367		9.551293		14.021073		-7.302108	157.8169			Manual	3	15	Manual	0.2	201276		CARD 1 19 03 09
28		RAT UVB 1	Ppbp-Rn00596603_g1	Target	30.137308	4.382859		30.137308		16.116234		14.021073		-9.863178	931.3491			Manual	3	15	Manual	0.2	201276		CARD 1 19 03 09
29		RAT UVB 1	Cxcl9-Rn00595504_m1	Target	27.390556	5.407202		27.390556		13.369483		14.021073		-3.4915552	11.247678			Manual	3	15	Manual	0.2	201276		CARD 1 19 03 09
30		RAT UVB 1	Cxcl10-Rn00594648_m1	Target	30.56743	2.3583226		30.56743		16.546356		14.021073		-3.7800255	13.737289			Manual	3	15	Manual	0.2	201276		CARD 1 19 03 09
31		RAT UVB 1	Cxcl11-Rn00788262_g1	Target	32.095135	2.5118275		32.095135		18.074062		14.021073		-6.7223015	105.58796			Manual	3	15	Manual	0.2	201276		CARD 1 19 03 09
32		RAT UVB 1	Cxcl12-Rn00573260_m1	Target	23.735193	7.139534		23.735193		9.71412		14.021073		-1.5661774	2.9611907			Manual	3	15	Manual	0.2	201276		CARD 1 19 03 09
33		RAT UVB 1	Cxcl13-Rn01450028_m1	Target	28.263895	3.8531103		28.263895		14.242822		14.021073		-4.157775	17.849045			Manual	3	15	Manual	0.2	201276		CARD 1 19 03 09
34		RAT UVB 1	Cxcl14-Rn01441840_m1	Target	22.109215	7.6733513		22.109215		8.088141		14.021073		-2.9005547	7.467134			Manual	3	15	Manual	0.2	201276		CARD 1 19 03 09
35		RAT UVB 1	Cxcl16-Rn01496393_m1	Target	23.63151	6.705426		23.63151		9.610436		14.021073		-1.8765049	3.6718442			Manual	3	15	Manual	0.2	201276		CARD 1 19 03 09
36		RAT UVB 1	Cxcl17-Rn01764053_m1	Target	33.75925	2.419404		33.75925		19.738178		14.021073		-0.88456345	1.8462058			Manual	3	15	Manual	0.2	201276		CARD 1 19 03 09
37		RAT UVB 1	Xcl1-Rn00592605_m1	Target	31.498493	4.3592896		31.498493		17.47742		14.021073		-8.501991	362.53873			Manual	3	15	Manual	0.2	201276		CARD 1 19 03 09
38		RAT UVB 1	Cx3cl1-Rn00593186_m1	Target	27.9102	3.6343389		27.9102		13.889127		14.021073		0.04514885	0.9691898			Manual	3	15	Manual	0.2	201276		CARD 1 19 03 09
39		RAT UVB 1	Csf1-Rn00576849_m1	Target	23.647371	6.817182		23.647371		9.626298		14.021073		-3.989563	15.884667			Manual	3	15	Manual	0.2	201276		CARD 1 19 03 09
40		RAT UVB 1	Csf2-Rn01456851_m1	Target	34.815647	2.3260758		34.815647		20.794575		14.021073		0.027778625	0.9809295			Manual	3	15	Manual	0.2	201276		CARD 1 19 03 09
41		RAT UVB 1	Csf3-Rn00567344_m1	Target	27.378716	4.136405		27.378716		13.357642		14.021073		-5.4571238	43.92967			Manual	3	15	Manual	0.2	201276		CARD 1 19 03 09
42		RAT UVB 1	Il1a-Rn00566700_m1	Target	26.279694	5.7638826		26.279694		12.25862		14.021073		0.15096664	0.9006468			Manual	3	15	Manual	0.2	201276		CARD 1 19 03 09
43		RAT UVB 1	Il1b-Rn00580432_m1	Target	23.238531	6.6236067		23.238531		9.217458		14.021073		-5.0208855	32.466625			Manual	3	15	Manual	0.2	201276		CARD 1 19 03 09
44		RAT UVB 1	Il2-Rn99999181_m1	Target	Undetermined	0.074502334		40.0		25.978928		14.021073						Manual	3	15	Manual	0.2	201276		CARD 1 19 03 09
45		RAT UVB 1	Il3-Rn00580435_m1	Target	33.32448	3.7513142		33.32448		19.303406		14.021073		-6.6760063	102.253494			Manual	3	15	Manual	0.2	201276		CARD 1 19 03 09
46		RAT UVB 1	Trpa1-Rn01473803_m1	Target	36.449413	0.8524103		36.449413		22.42834		14.021073		-3.5510712	11.721385			Manual	3	15	Manual	0.2	201276		CARD 1 19 03 09
47		RAT UVB 1	Il4-Rn01456866_m1	Target	Undetermined	0.008507151		40.0		25.978928		14.021073						Manual	3	15	Manual	0.2	201276		CARD 1 19 03 09
48		RAT UVB 1	Il5-Rn01459975_m1	Target	Undetermined	0.08031073		40.0		25.978928		14.021073						Manual	3	15	Manual	0.2	201276		CARD 1 19 03 09
49		RAT UVB 1	Il6-Rn00561420_m1	Target	26.806839	5.4875426		26.806839		12.785766		14.021073		-6.834756	114.14754			Manual	3	15	Manual	0.2	201276		CARD 1 19 03 09
50		RAT UVB 1	Il7-Rn00681900_m1	Target	30.101051	3.330191		30.101051		16.079979		14.021073		-1.5807266	2.9912047			Manual	3	15	Manual	0.2	201276		CARD 1 19 03 09
51		RAT UVB 1	Il9-Rn01448718_m1	Target	Undetermined	0.072289735		40.0		25.978928		14.021073						Manual	3	15	Manual	0.2	201276		CARD 1 19 03 09
52		RAT UVB 1	Il10-Rn01644839_m1	Target	29.228714	1.9900368		29.228714		15.207641		14.021073		-3.1187754	8.686502			Manual	3	15	Manual	0.2	201276		CARD 1 19 03 09
53		RAT UVB 1	Il11-Rn00591721_m1	Target	32.8062	3.069005		32.8062		18.785126		14.021073		-0.59464264	1.5100985			Manual	3	15	Manual	0.2	201276		CARD 1 19 03 09
54		RAT UVB 1	Il12a-Rn00584538_m1	Target	30.300276	6.7598963		30.300276		16.279202		14.021073		-1.0664215	2.0942323			Manual	3	15	Manual	0.2	201276		CARD 1 19 03 09
55		RAT UVB 1	Il12b-Rn00575112_m1	Target	34.850063	2.0457737		34.850063		20.82899		14.021073		-5.150421	35.51659			Manual	3	15	Manual	0.2	201276		CARD 1 19 03 09
56		RAT UVB 1	Il13-Rn00587615_m1	Target	Undetermined	0.15880841		40.0		25.978928		14.021073		4.315609	0.050219484			Manual	3	15	Manual	0.2	201276		CARD 1 19 03 09
57		RAT UVB 1	LOC682457-Rn01516136_m1	Target	26.488482	4.178946		26.488482		12.467408		14.021073		-0.62763786	1.5450332			Manual	3	15	Manual	0.2	201276		CARD 1 19 03 09
58		RAT UVB 1	Il15-Rn00689964_m1	Target	29.655071	4.8337994		29.655071		15.633998		14.021073		-2.5556955	5.8795085			Manual	3	15	Manual	0.2	201276		CARD 1 19 03 09
59		RAT UVB 1	Il16-Rn01477722_m1	Target	27.402708	6.603821		27.402708		13.381635		14.021073		-1.3504028	2.549833			Manual	3	15	Manual	0.2	201276		CARD 1 19 03 09
60		RAT UVB 1	LOC301289-Rn01757168_m1	Target	Undetermined	0.09219931		40.0		25.978928		14.021073						Manual	3	15	Manual	0.2	201276		CARD 1 19 03 09
61		RAT UVB 1	Il18-Rn01422083_m1	Target	26.553112	4.632418		26.553112		12.532039		14.021073		-0.38791466	1.3085006			Manual	3	15	Manual	0.2	201276		CARD 1 19 03 09
62		RAT UVB 1	Il19-Rn01490483_m1	Target	32.824898	3.5101771		32.824898		18.803825		14.021073		-2.5851517	6.000787			Manual	3	15	Manual	0.2	201276		CARD 1 19 03 09
63		RAT UVB 1	Il20-Rn01483978_m1	Target	34.421844	1.9181945		34.421844		20.400772		14.021073		3.4379807	0.09227089			Manual	3	15	Manual	0.2	201276		CARD 1 19 03 09
64		RAT UVB 1	Il21-Rn01755623_m1	Target	36.476074	1.4367437		36.476074		22.455002		14.021073		-3.5244102	11.506763			Manual	3	15	Manual	0.2	201276		CARD 1 19 03 09
65		RAT UVB 1	Il23a-Rn00590334_g1	Target	29.315102	5.606669		29.315102		15.294028		14.021073		-3.6863794	12.8739195			Manual	3	15	Manual	0.2	201276		CARD 1 19 03 09
66		RAT UVB 1	Il24-Rn00591159_m1	Target	25.506369	7.51548		25.506369		11.485295		14.021073		-7.731181	212.47969			Manual	3	15	Manual	0.2	201276		CARD 1 19 03 09
67		RAT UVB 1	Il27-Rn01510484_m1	Target	33.82952	2.8554778		33.82952		19.808449		14.021073		-0.4753952	1.390299			Manual	3	15	Manual	0.2	201276		CARD 1 19 03 09
68		RAT UVB 1	Ebi3-Rn01527778_m1	Target	27.714125	4.544126		27.714125		13.693051		14.021073		-4.967845	31.294668			Manual	3	15	Manual	0.2	201276		CARD 1 19 03 09
69		RAT UVB 1	Gapdh-Rn99999916_s1	Target	19.275393	4.8172975		19.275393		5.254319		14.021073		-3.0294037	8.1647215			Manual	3	15	Manual	0.2	201276		CARD 1 19 03 09
70		RAT UVB 1	Il33-Rn01759837_m1	Target	24.201078	5.5372143		24.201078		10.180005		14.021073		-3.316639	9.963406			Manual	3	15	Manual	0.2	201276		CARD 1 19 03 09
71		RAT UVB 1	Tnf-Rn99999017_m1	Target	28.26183	2.634849		28.26183		14.240756		14.021073		-1.9798441	3.9445045			Manual	3	15	Manual	0.2	201276		CARD 1 19 03 09
72		RAT UVB 1	Ptgs2-Rn01483828_m1	Target	23.991884	4.097388		23.991884		9.970811		14.021073		-4.267729	19.262577			Manual	3	15	Manual	0.2	201276		CARD 1 19 03 09
73		RAT UVB 1	Ptges-Rn00572047_m1	Target	26.413725	6.533648		26.413725		12.392652		14.021073		-2.055439	4.156701			Manual	3	15	Manual	0.2	201276		CARD 1 19 03 09
74		RAT UVB 1	Ptgis-Rn00580687_m1	Target	27.151737	5.4778366		27.151737		13.130664		14.021073		-4.9241266	30.360563			Manual	3	15	Manual	0.2	201276		CARD 1 19 03 09
75		RAT UVB 1	Fgf7-Rn00573319_m1	Target	26.683378	4.6472197		26.683378		12.662305		14.021073		-3.4332838	10.802428			Manual	3	15	Manual	0.2	201276		CARD 1 19 03 09
76		RAT UVB 1	Nos2-Rn00561646_m1	Target	21.655233	4.988612		21.655233		7.63416		14.021073		-6.8761444	117.469666			Manual	3	15	Manual	0.2	201276		CARD 1 19 03 09
77		RAT UVB 1	Trpv3-Rn01460303_m1	Target	27.973547	3.8017485		27.973547		13.952474		14.021073		0.38507652	0.76573837			Manual	3	15	Manual	0.2	201276		CARD 1 19 03 09
78		RAT UVB 1	Trpv4-Rn00576745_m1	Target	26.128462	6.654702		26.128462		12.1073885		14.021073		-2.1780376	4.525376			Manual	3	15	Manual	0.2	201276		CARD 1 19 03 09
79		RAT UVB 1	Actb-Rn00667869_m1	Target	17.527893	6.6037416		17.527893		3.5068197		14.021073		-2.124548	4.3606644			Manual	3	15	Manual	0.2	201276		CARD 1 19 03 09
80		RAT UVB 1	B2m-Rn00560865_m1	Target	18.719166	7.984423		18.719166		4.6980925		14.021073		-2.3134937	4.970854			Manual	3	15	Manual	0.2	201276		CARD 1 19 03 09
81		RAT UVB 1	Tubb3-Rn01431594_m1	Target	24.630402	4.8988023		24.630402		10.609328		14.021073		-3.98452	15.829239			Manual	3	15	Manual	0.2	201276		CARD 1 19 03 09
82		RAT UVB 1	Edn1-Rn00561129_m1	Target	25.929611	4.8903112		25.929611		11.908538		14.021073		-2.313181	4.969776			Manual	3	15	Manual	0.2	201276		CARD 1 19 03 09
83		RAT UVB 1	Mif-Rn00821234_g1	Target	22.329428	7.6545534		22.329428		8.308354		14.021073		-1.7401047	3.340594			Manual	3	15	Manual	0.2	201276		CARD 1 19 03 09
84		RAT UVB 1	C5-Rn01436156_m1	Target	29.403765	2.3580022		29.403765		15.382691		14.021073		-5.818465	56.432926			Manual	3	15	Manual	0.2	201276		CARD 1 19 03 09
85		RAT UVB 1	Artn-Rn01761472_g1	Target	28.381105	6.241652		28.381105		14.360032		14.021073		-2.0277662	4.0777297			Manual	3	15	Manual	0.2	201276		CARD 1 19 03 09
86		RAT UVB 1	Lta4h-Rn01503878_m1	Target	27.115297	5.4501195		27.115297		13.094224		14.021073		-1.7472916	3.357277			Manual	3	15	Manual	0.2	201276		CARD 1 19 03 09
87		RAT UVB 1	Ifng-Rn00594078_m1	Target	38.07889	0.24609058		38.07889		24.05782		14.021073		3.2151299	0.10768358			Manual	3	15	Manual	0.2	201276		CARD 1 19 03 09
88		RAT UVB 1	C3-Rn00566466_m1	Target	28.066423	6.1185694		28.066423		14.04535		14.021073		-3.775199	13.691408			Manual	3	15	Manual	0.2	201276		CARD 1 19 03 09
89		RAT UVB 1	Alox5-Rn00563172_m1	Target	26.357082	6.0549994		26.357082		12.336009		14.021073		-3.2748127	9.678696			Manual	3	15	Manual	0.2	201276		CARD 1 19 03 09
90		RAT UVB 1	Alox15-Rn00696151_m1	Target	31.066763	1.7604188		31.066763		17.045689		14.021073		-8.933723	489.0111			Manual	3	15	Manual	0.2	201276		CARD 1 19 03 09
91		RAT UVB 1	Tgfb1-Rn00572010_m1	Target	23.85284	5.4481535		23.85284		9.831767		14.021073		-2.9467049	7.7098613			Manual	3	15	Manual	0.2	201276		CARD 1 19 03 09
92		RAT UVB 1	Hbegf-Rn00564075_m1	Target	25.427275	7.212398		25.427275		11.406201		14.021073		-2.7426357	6.6929197			Manual	3	15	Manual	0.2	201276		CARD 1 19 03 09
93		RAT UVB 1	Areg-Rn00567471_m1	Target	27.86739	4.4602904		27.86739		13.846316		14.021073		-2.6582575	6.312701			Manual	3	15	Manual	0.2	201276		CARD 1 19 03 09
94		RAT UVB 1	Btc-Rn00673281_m1	Target	27.388935	3.2850947		27.388935		13.367862		14.021073		-2.2705536	4.8250823			Manual	3	15	Manual	0.2	201276		CARD 1 19 03 09
95		RAT UVB 1	Ereg-Rn00572454_m1	Target	22.240955	482.6248		22.240955		8.219882		14.021073		-4.534771	23.179394			Manual	3	15	Manual	0.2	201276		CARD 1 19 03 09
96		RAT UVB 1	Lif-Rn00573491_g1	Target	22.227098	320.61993		22.227098		8.206025		14.021073		-9.092528	545.9134			Manual	3	15	Manual	0.2	201276		CARD 1 19 03 09
97		RAT UVB 2	Bdnf-Rn01484928_m1	Target	31.148249	4.435378		31.148249		17.355991		13.792256		-1.0257034	2.0359519			Manual	3	15	Manual	0.2	201276		CARD 1 19 03 09
98		RAT UVB 2	Ngf-Rn01533872_m1	Target	27.39517	3.719058		27.39517		13.602914		13.792256		-2.894435	7.435527			Manual	3	15	Manual	0.2	201276		CARD 1 19 03 09
99		RAT UVB 2	Ccl1-Rn01752376_m1	Target	32.634068	2.9938638		32.634068		18.841812		13.792256		-0.99053574	1.9869227			Manual	3	15	Manual	0.2	201276		CARD 1 19 03 09
100		RAT UVB 2	Ccl2-Rn00580555_m1	Target	22.057201	4.4375205		22.057201		8.264945		13.792256		-6.4141464	85.28065			Manual	3	15	Manual	0.2	201276		CARD 1 19 03 09
101		RAT UVB 2	Ccl3-Rn00564660_m1	Target	30.533052	0.6821461		30.533052		16.740795		13.792256		-5.28244	38.92001			Manual	3	15	Manual	0.2	201276		CARD 1 19 03 09
102		RAT UVB 2	Ccl4-Rn00587826_m1	Target	25.538279	4.9761214		25.538279		11.746022		13.792256		-6.879035	117.70526			Manual	3	15	Manual	0.2	201276		CARD 1 19 03 09
103		RAT UVB 2	Ccl5-Rn00579590_m1	Target	27.66046	3.9571857		27.66046		13.868203		13.792256		-5.2291937	37.50975			Manual	3	15	Manual	0.2	201276		CARD 1 19 03 09
104		RAT UVB 2	Ccl6-Rn01456402_g1	Target	24.79572	4.722831		24.79572		11.003463		13.792256		-2.6383057	6.2260003			Manual	3	15	Manual	0.2	201276		CARD 1 19 03 09
105		RAT UVB 2	Ccl7-Rn01467286_m1	Target	23.028133	5.50492		23.028133		9.235877		13.792256		-5.7144413	52.507126			Manual	3	15	Manual	0.2	201276		CARD 1 19 03 09
106		RAT UVB 2	Ccl9-Rn01471276_m1	Target	26.652231	4.908144		26.652231		12.859975		13.792256		-5.9830656	63.25316			Manual	3	15	Manual	0.2	201276		CARD 1 19 03 09
107		RAT UVB 2	18S-Hs99999901_s1	Endogenous Control	13.792256	2.0382419		13.792256				13.792256						Manual	3	15	Manual	0.2	201276		CARD 1 19 03 09
108		RAT UVB 2	Ccl11-Rn00569995_m1	Target	29.12226	1.663675		29.12226		15.330003		13.792256		-3.0022345	8.0124			Manual	3	15	Manual	0.2	201276		CARD 1 19 03 09
109		RAT UVB 2	Ccl17-Rn00589290_m1	Target	31.35385	2.3682775		31.35385		17.561592		13.792256		-8.41782	341.99228			Manual	3	15	Manual	0.2	201276		CARD 1 19 03 09
110		RAT UVB 2	Ccl19-Rn01439563_m1	Target	29.203424	5.1736574		29.203424		15.411168		13.792256		-4.302165	19.727894			Manual	3	15	Manual	0.2	201276		CARD 1 19 03 09
111		RAT UVB 2	Ccl20-Rn00570287_m1	Target	28.935474	3.7322576		28.935474		15.143218		13.792256		0.41248703	0.75132704			Manual	3	15	Manual	0.2	201276		CARD 1 19 03 09
112		RAT UVB 2	Ccl21b-Rn01764651_g1	Target	25.809135	7.925786		25.809135		12.016879		13.792256		-0.38794327	1.3085266			Manual	3	15	Manual	0.2	201276		CARD 1 19 03 09
113		RAT UVB 2	Ccl22-Rn01536591_m1	Target	27.111515	7.083328		27.111515		13.319259		13.792256		1.1580601	0.4481147			Manual	3	15	Manual	0.2	201276		CARD 1 19 03 09
114		RAT UVB 2	Ccl24-Rn01481451_m1	Target	30.040377	3.592781		30.040377		16.24812		13.792256		-0.36977768	1.2921537			Manual	3	15	Manual	0.2	201276		CARD 1 19 03 09
115		RAT UVB 2	Ccl25-Rn01403351_m1	Target	33.343178	2.40755		33.343178		19.550922		13.792256		-6.4284897	86.13273			Manual	3	15	Manual	0.2	201276		CARD 1 19 03 09
116		RAT UVB 2	Ccl26-Rn01481484_m1	Target	35.2367	1.9354533		35.2367		21.444443		13.792256		-4.5349693	23.18258			Manual	3	15	Manual	0.2	201276		CARD 1 19 03 09
117		RAT UVB 2	Ccl27-Rn01437037_m1	Target	37.58151	0.35340443		37.58151		23.789253		13.792256		-2.1901588	4.563557			Manual	3	15	Manual	0.2	201276		CARD 1 19 03 09
118		RAT UVB 2	Ccl28-Rn00586715_m1	Target	Undetermined	0.058483455		40.0		26.207745		13.792256						Manual	3	15	Manual	0.2	201276		CARD 1 19 03 09
119		RAT UVB 2	Cxcl1-Rn00578225_m1	Target	24.92083	3.825187		24.92083		11.128573		13.792256		-5.481553	44.67987			Manual	3	15	Manual	0.2	201276		CARD 1 19 03 09
120		RAT UVB 2	Cxcl2-Rn00586403_m1	Target	24.2219	4.539898		24.2219		10.429645		13.792256		-5.5348682	46.361916			Manual	3	15	Manual	0.2	201276		CARD 1 19 03 09
121		RAT UVB 2	Cxcl3-Rn00593435_m1	Target	34.482677	2.7644382		34.482677		20.690422		13.792256		-5.28899	39.097107			Manual	3	15	Manual	0.2	201276		CARD 1 19 03 09
122		RAT UVB 2	Pf4-Rn01768298_g1	Target	24.56492	8.200968		24.56492		10.772664		13.792256		-4.8420086	28.680706			Manual	3	15	Manual	0.2	201276		CARD 1 19 03 09
123		RAT UVB 2	Cxcl5-Rn00573587_g1	Target	23.297241	4.87273		23.297241		9.504985		13.792256		-7.3484163	162.96477			Manual	3	15	Manual	0.2	201276		CARD 1 19 03 09
124		RAT UVB 2	Ppbp-Rn00596603_g1	Target	30.527447	3.9594843		30.527447		16.735191		13.792256		-9.244221	606.4398			Manual	3	15	Manual	0.2	201276		CARD 1 19 03 09
125		RAT UVB 2	Cxcl9-Rn00595504_m1	Target	27.566664	5.7031903		27.566664		13.774407		13.792256		-3.0866308	8.495099			Manual	3	15	Manual	0.2	201276		CARD 1 19 03 09
126		RAT UVB 2	Cxcl10-Rn00594648_m1	Target	26.184092	4.060222		26.184092		12.391835		13.792256		-7.9345465	244.64508			Manual	3	15	Manual	0.2	201276		CARD 1 19 03 09
127		RAT UVB 2	Cxcl11-Rn00788262_g1	Target	28.016762	4.3918066		28.016762		14.224505		13.792256		-10.571858	1522.1116			Manual	3	15	Manual	0.2	201276		CARD 1 19 03 09
128		RAT UVB 2	Cxcl12-Rn00573260_m1	Target	24.545767	8.669306		24.545767		10.75351		13.792256		-0.5267868	1.4407169			Manual	3	15	Manual	0.2	201276		CARD 1 19 03 09
129		RAT UVB 2	Cxcl13-Rn01450028_m1	Target	28.334791	4.515227		28.334791		14.542535		13.792256		-3.8580618	14.500813			Manual	3	15	Manual	0.2	201276		CARD 1 19 03 09
130		RAT UVB 2	Cxcl14-Rn01441840_m1	Target	23.393867	8.055078		23.393867		9.601611		13.792256		-1.387085	2.6154966			Manual	3	15	Manual	0.2	201276		CARD 1 19 03 09
131		RAT UVB 2	Cxcl16-Rn01496393_m1	Target	23.103878	7.149235		23.103878		9.311622		13.792256		-2.1753197	4.5168586			Manual	3	15	Manual	0.2	201276		CARD 1 19 03 09
132		RAT UVB 2	Cxcl17-Rn01764053_m1	Target	31.981842	3.4764416		31.981842		18.189587		13.792256		-2.433155	5.4007325			Manual	3	15	Manual	0.2	201276		CARD 1 19 03 09
133		RAT UVB 2	Xcl1-Rn00592605_m1	Target	28.415325	5.8524437		28.415325		14.623069		13.792256		-11.356343	2621.8025			Manual	3	15	Manual	0.2	201276		CARD 1 19 03 09
134		RAT UVB 2	Cx3cl1-Rn00593186_m1	Target	27.761337	4.008977		27.761337		13.969081		13.792256		0.125103	0.9169386			Manual	3	15	Manual	0.2	201276		CARD 1 19 03 09
135		RAT UVB 2	Csf1-Rn00576849_m1	Target	23.786757	6.970065		23.786757		9.9945		13.792256		-3.6213608	12.306603			Manual	3	15	Manual	0.2	201276		CARD 1 19 03 09
136		RAT UVB 2	Csf2-Rn01456851_m1	Target	31.543266	4.051519		31.543266		17.75101		13.792256		-3.0157852	8.088013			Manual	3	15	Manual	0.2	201276		CARD 1 19 03 09
137		RAT UVB 2	Csf3-Rn00567344_m1	Target	26.307844	4.6166406		26.307844		12.515588		13.792256		-6.299178	78.74837			Manual	3	15	Manual	0.2	201276		CARD 1 19 03 09
138		RAT UVB 2	Il1a-Rn00566700_m1	Target	27.5108	6.628801		27.5108		13.718543		13.792256		1.6108894	0.32739645			Manual	3	15	Manual	0.2	201276		CARD 1 19 03 09
139		RAT UVB 2	Il1b-Rn00580432_m1	Target	24.69756	7.3292613		24.69756		10.905303		13.792256		-3.3330402	10.077321			Manual	3	15	Manual	0.2	201276		CARD 1 19 03 09
140		RAT UVB 2	Il2-Rn99999181_m1	Target	Undetermined	0.105154164		40.0		26.207745		13.792256						Manual	3	15	Manual	0.2	201276		CARD 1 19 03 09
141		RAT UVB 2	Il3-Rn00580435_m1	Target	34.66113	2.8307366		34.66113		20.868874		13.792256		-5.1105385	34.548195			Manual	3	15	Manual	0.2	201276		CARD 1 19 03 09
142		RAT UVB 2	Trpa1-Rn01473803_m1	Target	Undetermined	0.109323986		40.0		26.207745		13.792256						Manual	3	15	Manual	0.2	201276		CARD 1 19 03 09
143		RAT UVB 2	Il4-Rn01456866_m1	Target	Undetermined	0.08495029		40.0		26.207745		13.792256						Manual	3	15	Manual	0.2	201276		CARD 1 19 03 09
144		RAT UVB 2	Il5-Rn01459975_m1	Target	Undetermined	0.075561404		40.0		26.207745		13.792256						Manual	3	15	Manual	0.2	201276		CARD 1 19 03 09
145		RAT UVB 2	Il6-Rn00561420_m1	Target	25.746424	5.6451507		25.746424		11.954167		13.792256		-7.666354	203.14333			Manual	3	15	Manual	0.2	201276		CARD 1 19 03 09
146		RAT UVB 2	Il7-Rn00681900_m1	Target	29.62192	3.5218678		29.62192		15.829663		13.792256		-1.8310423	3.5579402			Manual	3	15	Manual	0.2	201276		CARD 1 19 03 09
147		RAT UVB 2	Il9-Rn01448718_m1	Target	Undetermined	0.14128867		40.0		26.207745		13.792256						Manual	3	15	Manual	0.2	201276		CARD 1 19 03 09
148		RAT UVB 2	Il10-Rn01644839_m1	Target	27.56786	2.61136		27.56786		13.775603		13.792256		-4.5508127	23.438572			Manual	3	15	Manual	0.2	201276		CARD 1 19 03 09
149		RAT UVB 2	Il11-Rn00591721_m1	Target	31.992208	3.3231359		31.992208		18.199951		13.792256		-1.1798172	2.2654808			Manual	3	15	Manual	0.2	201276		CARD 1 19 03 09
150		RAT UVB 2	Il12a-Rn00584538_m1	Target	30.681513	7.54165		30.681513		16.889256		13.792256		-0.4563675	1.3720827			Manual	3	15	Manual	0.2	201276		CARD 1 19 03 09
151		RAT UVB 2	Il12b-Rn00575112_m1	Target	Undetermined	0.1105088		40.0		26.207745		13.792256						Manual	3	15	Manual	0.2	201276		CARD 1 19 03 09
152		RAT UVB 2	Il13-Rn00587615_m1	Target	Undetermined	0.1810019		40.0		26.207745		13.792256		4.544426	0.04285401			Manual	3	15	Manual	0.2	201276		CARD 1 19 03 09
153		RAT UVB 2	LOC682457-Rn01516136_m1	Target	25.448593	3.7181857		25.448593		11.656337		13.792256		-1.4387093	2.7107823			Manual	3	15	Manual	0.2	201276		CARD 1 19 03 09
154		RAT UVB 2	Il15-Rn00689964_m1	Target	31.155312	4.2163963		31.155312		17.363056		13.792256		-0.82663727	1.7735467			Manual	3	15	Manual	0.2	201276		CARD 1 19 03 09
155		RAT UVB 2	Il16-Rn01477722_m1	Target	27.192066	6.5332775		27.192066		13.39981		13.792256		-1.3322277	2.5179117			Manual	3	15	Manual	0.2	201276		CARD 1 19 03 09
156		RAT UVB 2	LOC301289-Rn01757168_m1	Target	Undetermined	0.060638867		40.0		26.207745		13.792256						Manual	3	15	Manual	0.2	201276		CARD 1 19 03 09
157		RAT UVB 2	Il18-Rn01422083_m1	Target	26.278101	4.731698		26.278101		12.485845		13.792256		-0.43410873	1.3510759			Manual	3	15	Manual	0.2	201276		CARD 1 19 03 09
158		RAT UVB 2	Il19-Rn01490483_m1	Target	32.87309	3.204496		32.87309		19.080833		13.792256		-2.3081436	4.952454			Manual	3	15	Manual	0.2	201276		CARD 1 19 03 09
159		RAT UVB 2	Il20-Rn01483978_m1	Target	32.559093	2.4297569		32.559093		18.766838		13.792256		1.8040466	0.28637022			Manual	3	15	Manual	0.2	201276		CARD 1 19 03 09
160		RAT UVB 2	Il21-Rn01755623_m1	Target	35.169056	2.488842		35.169056		21.3768		13.792256		-4.6026115	24.295404			Manual	3	15	Manual	0.2	201276		CARD 1 19 03 09
161		RAT UVB 2	Il23a-Rn00590334_g1	Target	30.552046	4.70304		30.552046		16.759789		13.792256		-2.2206192	4.6609344			Manual	3	15	Manual	0.2	201276		CARD 1 19 03 09
162		RAT UVB 2	Il24-Rn00591159_m1	Target	24.661997	7.3294544		24.661997		10.8697405		13.792256		-8.346736	325.55014			Manual	3	15	Manual	0.2	201276		CARD 1 19 03 09
163		RAT UVB 2	Il27-Rn01510484_m1	Target	31.622442	4.6278872		31.622442		17.830185		13.792256		-2.453659	5.4780374			Manual	3	15	Manual	0.2	201276		CARD 1 19 03 09
164		RAT UVB 2	Ebi3-Rn01527778_m1	Target	27.940119	4.8216734		27.940119		14.147862		13.792256		-4.513034	22.832767			Manual	3	15	Manual	0.2	201276		CARD 1 19 03 09
165		RAT UVB 2	Gapdh-Rn99999916_s1	Target	19.731485	5.0301967		19.731485		5.939229		13.792256		-2.3444939	5.0788217			Manual	3	15	Manual	0.2	201276		CARD 1 19 03 09
166		RAT UVB 2	Il33-Rn01759837_m1	Target	24.139168	5.734806		24.139168		10.346911		13.792256		-3.1497326	8.87491			Manual	3	15	Manual	0.2	201276		CARD 1 19 03 09
167		RAT UVB 2	Tnf-Rn99999017_m1	Target	28.318237	2.734358		28.318237		14.525981		13.792256		-1.6946192	3.2369144			Manual	3	15	Manual	0.2	201276		CARD 1 19 03 09
168		RAT UVB 2	Ptgs2-Rn01483828_m1	Target	24.937725	3.5374775		24.937725		11.145469		13.792256		-3.093071	8.533106			Manual	3	15	Manual	0.2	201276		CARD 1 19 03 09
169		RAT UVB 2	Ptges-Rn00572047_m1	Target	25.406837	6.8213987		25.406837		11.614581		13.792256		-2.8335094	7.12806			Manual	3	15	Manual	0.2	201276		CARD 1 19 03 09
170		RAT UVB 2	Ptgis-Rn00580687_m1	Target	27.155798	5.130686		27.155798		13.363542		13.792256		-4.691249	25.83489			Manual	3	15	Manual	0.2	201276		CARD 1 19 03 09
171		RAT UVB 2	Fgf7-Rn00573319_m1	Target	25.956326	5.8556623		25.956326		12.164069		13.792256		-3.9315195	15.25827			Manual	3	15	Manual	0.2	201276		CARD 1 19 03 09
172		RAT UVB 2	Nos2-Rn00561646_m1	Target	22.012966	6.4221883		22.012966		8.22071		13.792256		-6.2895947	78.227			Manual	3	15	Manual	0.2	201276		CARD 1 19 03 09
173		RAT UVB 2	Trpv3-Rn01460303_m1	Target	28.481375	4.1119566		28.481375		14.689118		13.792256		1.1217213	0.45954522			Manual	3	15	Manual	0.2	201276		CARD 1 19 03 09
174		RAT UVB 2	Trpv4-Rn00576745_m1	Target	26.723066	6.60207		26.723066		12.93081		13.792256		-1.3546162	2.5572908			Manual	3	15	Manual	0.2	201276		CARD 1 19 03 09
175		RAT UVB 2	Actb-Rn00667869_m1	Target	17.716131	6.857729		17.716131		3.9238749		13.792256		-1.7074928	3.2659276			Manual	3	15	Manual	0.2	201276		CARD 1 19 03 09
176		RAT UVB 2	B2m-Rn00560865_m1	Target	18.01765	8.861272		18.01765		4.2253942		13.792256		-2.786192	6.898066			Manual	3	15	Manual	0.2	201276		CARD 1 19 03 09
177		RAT UVB 2	Tubb3-Rn01431594_m1	Target	25.722734	5.3616543		25.722734		11.930478		13.792256		-2.6633701	6.335112			Manual	3	15	Manual	0.2	201276		CARD 1 19 03 09
178		RAT UVB 2	Edn1-Rn00561129_m1	Target	27.865458	4.979767		27.865458		14.073201		13.792256		-0.14851761	1.1084299			Manual	3	15	Manual	0.2	201276		CARD 1 19 03 09
179		RAT UVB 2	Mif-Rn00821234_g1	Target	22.337229	7.8133907		22.337229		8.544972		13.792256		-1.5034866	2.835271			Manual	3	15	Manual	0.2	201276		CARD 1 19 03 09
180		RAT UVB 2	C5-Rn01436156_m1	Target	33.798763	3.1862965		33.798763		20.006508		13.792256		-1.1946487	2.288891			Manual	3	15	Manual	0.2	201276		CARD 1 19 03 09
181		RAT UVB 2	Artn-Rn01761472_g1	Target	27.600948	7.7324953		27.600948		13.808692		13.792256		-2.5791063	5.975694			Manual	3	15	Manual	0.2	201276		CARD 1 19 03 09
182		RAT UVB 2	Lta4h-Rn01503878_m1	Target	27.401402	6.6229835		27.401402		13.609145		13.792256		-1.2323704	2.3495271			Manual	3	15	Manual	0.2	201276		CARD 1 19 03 09
183		RAT UVB 2	Ifng-Rn00594078_m1	Target	34.02509	3.1290212		34.02509		20.232834		13.792256		-0.60985565	1.5261065			Manual	3	15	Manual	0.2	201276		CARD 1 19 03 09
184		RAT UVB 2	C3-Rn00566466_m1	Target	27.561808	6.0957236		27.561808		13.769551		13.792256		-4.0509977	16.575699			Manual	3	15	Manual	0.2	201276		CARD 1 19 03 09
185		RAT UVB 2	Alox5-Rn00563172_m1	Target	26.281929	6.585724		26.281929		12.489673		13.792256		-3.121149	8.700806			Manual	3	15	Manual	0.2	201276		CARD 1 19 03 09
186		RAT UVB 2	Alox15-Rn00696151_m1	Target	31.866386	1.7918272		31.866386		18.074131		13.792256		-7.905281	239.73239			Manual	3	15	Manual	0.2	201276		CARD 1 19 03 09
187		RAT UVB 2	Tgfb1-Rn00572010_m1	Target	23.583431	5.7163568		23.583431		9.791175		13.792256		-2.987297	7.929869			Manual	3	15	Manual	0.2	201276		CARD 1 19 03 09
188		RAT UVB 2	Hbegf-Rn00564075_m1	Target	25.337645	8.339773		25.337645		11.545388		13.792256		-2.6034489	6.0773773			Manual	3	15	Manual	0.2	201276		CARD 1 19 03 09
189		RAT UVB 2	Areg-Rn00567471_m1	Target	27.255404	5.128463		27.255404		13.463147		13.792256		-3.0414267	8.233048			Manual	3	15	Manual	0.2	201276		CARD 1 19 03 09
190		RAT UVB 2	Btc-Rn00673281_m1	Target	30.848402	3.632133		30.848402		17.056145		13.792256		1.4177294	0.37430096			Manual	3	15	Manual	0.2	201276		CARD 1 19 03 09
191		RAT UVB 2	Ereg-Rn00572454_m1	Target	26.493473	5.1193724		26.493473		12.701217		13.792256		-0.05343628	1.0377337			Manual	3	15	Manual	0.2	201276		CARD 1 19 03 09
192		RAT UVB 2	Lif-Rn00573491_g1	Target	26.792645	4.37438		26.792645		13.000388		13.792256		-4.2981653	19.673277			Manual	3	15	Manual	0.2	201276		CARD 1 19 03 09
193		RAT CONTROL 1	Bdnf-Rn01484928_m1	Target	32.402283	4.0674725		32.402283		18.381695		14.020589		0.0	1.0			Manual	3	15	Manual	0.2	201276		CARD 1 19 03 09
194		RAT CONTROL 1	Ngf-Rn01533872_m1	Target	30.517939	3.1407146		30.517939		16.497349		14.020589		0.0	1.0			Manual	3	15	Manual	0.2	201276		CARD 1 19 03 09
195		RAT CONTROL 1	Ccl1-Rn01752376_m1	Target	33.852936	2.359121		33.852936		19.832348		14.020589		0.0	1.0			Manual	3	15	Manual	0.2	201276		CARD 1 19 03 09
196		RAT CONTROL 1	Ccl2-Rn00580555_m1	Target	28.69968	3.006811		28.69968		14.679091		14.020589		0.0	1.0			Manual	3	15	Manual	0.2	201276		CARD 1 19 03 09
197		RAT CONTROL 1	Ccl3-Rn00564660_m1	Target	36.043823	0.4098871		36.043823		22.023235		14.020589		0.0	1.0			Manual	3	15	Manual	0.2	201276		CARD 1 19 03 09
198		RAT CONTROL 1	Ccl4-Rn00587826_m1	Target	32.645645	3.7370708		32.645645		18.625057		14.020589		0.0	1.0			Manual	3	15	Manual	0.2	201276		CARD 1 19 03 09
199		RAT CONTROL 1	Ccl5-Rn00579590_m1	Target	33.117985	2.5194266		33.117985		19.097397		14.020589		0.0	1.0			Manual	3	15	Manual	0.2	201276		CARD 1 19 03 09
200		RAT CONTROL 1	Ccl6-Rn01456402_g1	Target	27.662357	4.08654		27.662357		13.641768		14.020589		0.0	1.0			Manual	3	15	Manual	0.2	201276		CARD 1 19 03 09
201		RAT CONTROL 1	Ccl7-Rn01467286_m1	Target	28.970907	4.768562		28.970907		14.950318		14.020589		0.0	1.0			Manual	3	15	Manual	0.2	201276		CARD 1 19 03 09
202		RAT CONTROL 1	Ccl9-Rn01471276_m1	Target	32.86363	2.3026037		32.86363		18.84304		14.020589		0.0	1.0			Manual	3	15	Manual	0.2	201276		CARD 1 19 03 09
203		RAT CONTROL 1	18S-Hs99999901_s1	Endogenous Control	14.020589	4.4502935		14.020589				14.020589						Manual	3	15	Manual	0.2	201276		CARD 1 19 03 09
204		RAT CONTROL 1	Ccl11-Rn00569995_m1	Target	32.352825	1.1987479		32.352825		18.332237		14.020589		0.0	1.0			Manual	3	15	Manual	0.2	201276		CARD 1 19 03 09
205		RAT CONTROL 1	Ccl17-Rn00589290_m1	Target	Undetermined	0.12386883		40.0		25.979412		14.020589						Manual	3	15	Manual	0.2	201276		CARD 1 19 03 09
206		RAT CONTROL 1	Ccl19-Rn01439563_m1	Target	33.73392	3.8238182		33.73392		19.713333		14.020589		0.0	1.0			Manual	3	15	Manual	0.2	201276		CARD 1 19 03 09
207		RAT CONTROL 1	Ccl20-Rn00570287_m1	Target	28.75132	3.712507		28.75132		14.730731		14.020589		0.0	1.0			Manual	3	15	Manual	0.2	201276		CARD 1 19 03 09
208		RAT CONTROL 1	Ccl21b-Rn01764651_g1	Target	26.425411	8.021909		26.425411		12.404822		14.020589		0.0	1.0			Manual	3	15	Manual	0.2	201276		CARD 1 19 03 09
209		RAT CONTROL 1	Ccl22-Rn01536591_m1	Target	26.181787	8.224741		26.181787		12.161199		14.020589		0.0	1.0			Manual	3	15	Manual	0.2	201276		CARD 1 19 03 09
210		RAT CONTROL 1	Ccl24-Rn01481451_m1	Target	30.638487	3.2379854		30.638487		16.617897		14.020589		0.0	1.0			Manual	3	15	Manual	0.2	201276		CARD 1 19 03 09
211		RAT CONTROL 1	Ccl25-Rn01403351_m1	Target	Undetermined	0.18099403		40.0		25.979412		14.020589						Manual	3	15	Manual	0.2	201276		CARD 1 19 03 09
212		RAT CONTROL 1	Ccl26-Rn01481484_m1	Target	Undetermined	0.08938252		40.0		25.979412		14.020589						Manual	3	15	Manual	0.2	201276		CARD 1 19 03 09
213		RAT CONTROL 1	Ccl27-Rn01437037_m1	Target	Undetermined	0.08085948		40.0		25.979412		14.020589						Manual	3	15	Manual	0.2	201276		CARD 1 19 03 09
214		RAT CONTROL 1	Ccl28-Rn00586715_m1	Target	Undetermined	0.0814529		40.0		25.979412		14.020589						Manual	3	15	Manual	0.2	201276		CARD 1 19 03 09
215		RAT CONTROL 1	Cxcl1-Rn00578225_m1	Target	30.630716	2.409681		30.630716		16.610126		14.020589		0.0	1.0			Manual	3	15	Manual	0.2	201276		CARD 1 19 03 09
216		RAT CONTROL 1	Cxcl2-Rn00586403_m1	Target	29.985102	4.3374906		29.985102		15.964513		14.020589		0.0	1.0			Manual	3	15	Manual	0.2	201276		CARD 1 19 03 09
217		RAT CONTROL 1	Cxcl3-Rn00593435_m1	Target	Undetermined	0.07873034		40.0		25.979412		14.020589						Manual	3	15	Manual	0.2	201276		CARD 1 19 03 09
218		RAT CONTROL 1	Pf4-Rn01768298_g1	Target	29.635262	6.8596244		29.635262		15.614673		14.020589		0.0	1.0			Manual	3	15	Manual	0.2	201276		CARD 1 19 03 09
219		RAT CONTROL 1	Cxcl5-Rn00573587_g1	Target	30.873991	3.3777082		30.873991		16.853401		14.020589		0.0	1.0			Manual	3	15	Manual	0.2	201276		CARD 1 19 03 09
220		RAT CONTROL 1	Ppbp-Rn00596603_g1	Target	Undetermined	0.12185924		40.0		25.979412		14.020589						Manual	3	15	Manual	0.2	201276		CARD 1 19 03 09
221		RAT CONTROL 1	Cxcl9-Rn00595504_m1	Target	30.881626	4.5508747		30.881626		16.861038		14.020589		0.0	1.0			Manual	3	15	Manual	0.2	201276		CARD 1 19 03 09
222		RAT CONTROL 1	Cxcl10-Rn00594648_m1	Target	34.34697	1.6492977		34.34697		20.326382		14.020589		0.0	1.0			Manual	3	15	Manual	0.2	201276		CARD 1 19 03 09
223		RAT CONTROL 1	Cxcl11-Rn00788262_g1	Target	38.81695	0.2161923		38.81695		24.796364		14.020589		0.0	1.0			Manual	3	15	Manual	0.2	201276		CARD 1 19 03 09
224		RAT CONTROL 1	Cxcl12-Rn00573260_m1	Target	25.300886	8.163201		25.300886		11.280297		14.020589		0.0	1.0			Manual	3	15	Manual	0.2	201276		CARD 1 19 03 09
225		RAT CONTROL 1	Cxcl13-Rn01450028_m1	Target	32.421185	2.855021		32.421185		18.400597		14.020589		0.0	1.0			Manual	3	15	Manual	0.2	201276		CARD 1 19 03 09
226		RAT CONTROL 1	Cxcl14-Rn01441840_m1	Target	25.009285	6.527322		25.009285		10.988696		14.020589		0.0	1.0			Manual	3	15	Manual	0.2	201276		CARD 1 19 03 09
227		RAT CONTROL 1	Cxcl16-Rn01496393_m1	Target	25.50753	7.7315574		25.50753		11.486941		14.020589		0.0	1.0			Manual	3	15	Manual	0.2	201276		CARD 1 19 03 09
228		RAT CONTROL 1	Cxcl17-Rn01764053_m1	Target	34.64333	1.9510068		34.64333		20.622742		14.020589		0.0	1.0			Manual	3	15	Manual	0.2	201276		CARD 1 19 03 09
229		RAT CONTROL 1	Xcl1-Rn00592605_m1	Target	Undetermined	0.14475147		40.0		25.979412		14.020589						Manual	3	15	Manual	0.2	201276		CARD 1 19 03 09
230		RAT CONTROL 1	Cx3cl1-Rn00593186_m1	Target	27.864567	4.084126		27.864567		13.843978		14.020589		0.0	1.0			Manual	3	15	Manual	0.2	201276		CARD 1 19 03 09
231		RAT CONTROL 1	Csf1-Rn00576849_m1	Target	27.63645	6.8713546		27.63645		13.615861		14.020589		0.0	1.0			Manual	3	15	Manual	0.2	201276		CARD 1 19 03 09
232		RAT CONTROL 1	Csf2-Rn01456851_m1	Target	34.787384	2.3155632		34.787384		20.766796		14.020589		0.0	1.0			Manual	3	15	Manual	0.2	201276		CARD 1 19 03 09
233		RAT CONTROL 1	Csf3-Rn00567344_m1	Target	32.835354	2.6525087		32.835354		18.814766		14.020589		0.0	1.0			Manual	3	15	Manual	0.2	201276		CARD 1 19 03 09
234		RAT CONTROL 1	Il1a-Rn00566700_m1	Target	26.128242	6.9613094		26.128242		12.107654		14.020589		0.0	1.0			Manual	3	15	Manual	0.2	201276		CARD 1 19 03 09
235		RAT CONTROL 1	Il1b-Rn00580432_m1	Target	28.258932	7.29086		28.258932		14.238343		14.020589		0.0	1.0			Manual	3	15	Manual	0.2	201276		CARD 1 19 03 09
236		RAT CONTROL 1	Il2-Rn99999181_m1	Target	Undetermined	0.052067187		40.0		25.979412		14.020589						Manual	3	15	Manual	0.2	201276		CARD 1 19 03 09
237		RAT CONTROL 1	Il3-Rn00580435_m1	Target	Undetermined	0.14885896		40.0		25.979412		14.020589						Manual	3	15	Manual	0.2	201276		CARD 1 19 03 09
238		RAT CONTROL 1	Trpa1-Rn01473803_m1	Target	Undetermined	0.07349194		40.0		25.979412		14.020589						Manual	3	15	Manual	0.2	201276		CARD 1 19 03 09
239		RAT CONTROL 1	Il4-Rn01456866_m1	Target	Undetermined	0.054197542		40.0		25.979412		14.020589						Manual	3	15	Manual	0.2	201276		CARD 1 19 03 09
240		RAT CONTROL 1	Il5-Rn01459975_m1	Target	Undetermined	0.09738131		40.0		25.979412		14.020589						Manual	3	15	Manual	0.2	201276		CARD 1 19 03 09
241		RAT CONTROL 1	Il6-Rn00561420_m1	Target	33.64111	3.1198766		33.64111		19.620522		14.020589		0.0	1.0			Manual	3	15	Manual	0.2	201276		CARD 1 19 03 09
242		RAT CONTROL 1	Il7-Rn00681900_m1	Target	31.681293	2.3857515		31.681293		17.660706		14.020589		0.0	1.0			Manual	3	15	Manual	0.2	201276		CARD 1 19 03 09
243		RAT CONTROL 1	Il9-Rn01448718_m1	Target	Undetermined	0.12619397		40.0		25.979412		14.020589						Manual	3	15	Manual	0.2	201276		CARD 1 19 03 09
244		RAT CONTROL 1	Il10-Rn01644839_m1	Target	32.347004	1.6351495		32.347004		18.326416		14.020589		0.0	1.0			Manual	3	15	Manual	0.2	201276		CARD 1 19 03 09
245		RAT CONTROL 1	Il11-Rn00591721_m1	Target	33.400356	3.209403		33.400356		19.379768		14.020589		0.0	1.0			Manual	3	15	Manual	0.2	201276		CARD 1 19 03 09
246		RAT CONTROL 1	Il12a-Rn00584538_m1	Target	31.366213	6.2903323		31.366213		17.345623		14.020589		0.0	1.0			Manual	3	15	Manual	0.2	201276		CARD 1 19 03 09
247		RAT CONTROL 1	Il12b-Rn00575112_m1	Target	Undetermined	0.09540483		40.0		25.979412		14.020589						Manual	3	15	Manual	0.2	201276		CARD 1 19 03 09
248		RAT CONTROL 1	Il13-Rn00587615_m1	Target	35.683907	1.4261786		35.683907		21.663319		14.020589		0.0	1.0			Manual	3	15	Manual	0.2	201276		CARD 1 19 03 09
249		RAT CONTROL 1	LOC682457-Rn01516136_m1	Target	27.115635	4.1104198		27.115635		13.095046		14.020589		0.0	1.0			Manual	3	15	Manual	0.2	201276		CARD 1 19 03 09
250		RAT CONTROL 1	Il15-Rn00689964_m1	Target	32.21028	3.9530332		32.21028		18.189693		14.020589		0.0	1.0			Manual	3	15	Manual	0.2	201276		CARD 1 19 03 09
251		RAT CONTROL 1	Il16-Rn01477722_m1	Target	28.752626	6.5132027		28.752626		14.732038		14.020589		0.0	1.0			Manual	3	15	Manual	0.2	201276		CARD 1 19 03 09
252		RAT CONTROL 1	LOC301289-Rn01757168_m1	Target	Undetermined	0.035272818		40.0		25.979412		14.020589						Manual	3	15	Manual	0.2	201276		CARD 1 19 03 09
253		RAT CONTROL 1	Il18-Rn01422083_m1	Target	26.940542	5.284447		26.940542		12.919953		14.020589		0.0	1.0			Manual	3	15	Manual	0.2	201276		CARD 1 19 03 09
254		RAT CONTROL 1	Il19-Rn01490483_m1	Target	35.409565	1.5344449		35.409565		21.388977		14.020589		0.0	1.0			Manual	3	15	Manual	0.2	201276		CARD 1 19 03 09
255		RAT CONTROL 1	Il20-Rn01483978_m1	Target	30.98338	3.1364357		30.98338		16.962791		14.020589		0.0	1.0			Manual	3	15	Manual	0.2	201276		CARD 1 19 03 09
256		RAT CONTROL 1	Il21-Rn01755623_m1	Target	Undetermined	0.07203528		40.0		25.979412		14.020589						Manual	3	15	Manual	0.2	201276		CARD 1 19 03 09
257		RAT CONTROL 1	Il23a-Rn00590334_g1	Target	33.000996	4.0309887		33.000996		18.980408		14.020589		0.0	1.0			Manual	3	15	Manual	0.2	201276		CARD 1 19 03 09
258		RAT CONTROL 1	Il24-Rn00591159_m1	Target	33.237064	2.496757		33.237064		19.216476		14.020589		0.0	1.0			Manual	3	15	Manual	0.2	201276		CARD 1 19 03 09
259		RAT CONTROL 1	Il27-Rn01510484_m1	Target	34.304432	2.9080994		34.304432		20.283844		14.020589		0.0	1.0			Manual	3	15	Manual	0.2	201276		CARD 1 19 03 09
260		RAT CONTROL 1	Ebi3-Rn01527778_m1	Target	32.681484	3.033129		32.681484		18.660896		14.020589		0.0	1.0			Manual	3	15	Manual	0.2	201276		CARD 1 19 03 09
261		RAT CONTROL 1	Gapdh-Rn99999916_s1	Target	22.304312	4.9676037		22.304312		8.283723		14.020589		0.0	1.0			Manual	3	15	Manual	0.2	201276		CARD 1 19 03 09
262		RAT CONTROL 1	Il33-Rn01759837_m1	Target	27.517233	5.0229797		27.517233		13.496644		14.020589		0.0	1.0			Manual	3	15	Manual	0.2	201276		CARD 1 19 03 09
263		RAT CONTROL 1	Tnf-Rn99999017_m1	Target	30.24119	2.4187741		30.24119		16.2206		14.020589		0.0	1.0			Manual	3	15	Manual	0.2	201276		CARD 1 19 03 09
264		RAT CONTROL 1	Ptgs2-Rn01483828_m1	Target	28.259129	3.5584776		28.259129		14.23854		14.020589		0.0	1.0			Manual	3	15	Manual	0.2	201276		CARD 1 19 03 09
265		RAT CONTROL 1	Ptges-Rn00572047_m1	Target	28.46868	4.9535		28.46868		14.448091		14.020589		0.0	1.0			Manual	3	15	Manual	0.2	201276		CARD 1 19 03 09
266		RAT CONTROL 1	Ptgis-Rn00580687_m1	Target	32.07538	3.6065216		32.07538		18.05479		14.020589		0.0	1.0			Manual	3	15	Manual	0.2	201276		CARD 1 19 03 09
267		RAT CONTROL 1	Fgf7-Rn00573319_m1	Target	30.116179	3.8120592		30.116179		16.095589		14.020589		0.0	1.0			Manual	3	15	Manual	0.2	201276		CARD 1 19 03 09
268		RAT CONTROL 1	Nos2-Rn00561646_m1	Target	28.530893	5.9067035		28.530893		14.510304		14.020589		0.0	1.0			Manual	3	15	Manual	0.2	201276		CARD 1 19 03 09
269		RAT CONTROL 1	Trpv3-Rn01460303_m1	Target	27.587986	4.466529		27.587986		13.567397		14.020589		0.0	1.0			Manual	3	15	Manual	0.2	201276		CARD 1 19 03 09
270		RAT CONTROL 1	Trpv4-Rn00576745_m1	Target	28.306015	5.822981		28.306015		14.285426		14.020589		0.0	1.0			Manual	3	15	Manual	0.2	201276		CARD 1 19 03 09
271		RAT CONTROL 1	Actb-Rn00667869_m1	Target	19.651957	7.114173		19.651957		5.6313677		14.020589		0.0	1.0			Manual	3	15	Manual	0.2	201276		CARD 1 19 03 09
272		RAT CONTROL 1	B2m-Rn00560865_m1	Target	21.032175	8.966463		21.032175		7.011586		14.020589		0.0	1.0			Manual	3	15	Manual	0.2	201276		CARD 1 19 03 09
273		RAT CONTROL 1	Tubb3-Rn01431594_m1	Target	28.614437	4.386121		28.614437		14.593848		14.020589		0.0	1.0			Manual	3	15	Manual	0.2	201276		CARD 1 19 03 09
274		RAT CONTROL 1	Edn1-Rn00561129_m1	Target	28.242308	5.0351086		28.242308		14.221719		14.020589		0.0	1.0			Manual	3	15	Manual	0.2	201276		CARD 1 19 03 09
275		RAT CONTROL 1	Mif-Rn00821234_g1	Target	24.069048	8.181408		24.069048		10.048459		14.020589		0.0	1.0			Manual	3	15	Manual	0.2	201276		CARD 1 19 03 09
276		RAT CONTROL 1	C5-Rn01436156_m1	Target	35.221745	2.0767689		35.221745		21.201157		14.020589		0.0	1.0			Manual	3	15	Manual	0.2	201276		CARD 1 19 03 09
277		RAT CONTROL 1	Artn-Rn01761472_g1	Target	30.408386	5.9109745		30.408386		16.387798		14.020589		0.0	1.0			Manual	3	15	Manual	0.2	201276		CARD 1 19 03 09
278		RAT CONTROL 1	Lta4h-Rn01503878_m1	Target	28.862104	5.897207		28.862104		14.841516		14.020589		0.0	1.0			Manual	3	15	Manual	0.2	201276		CARD 1 19 03 09
279		RAT CONTROL 1	Ifng-Rn00594078_m1	Target	34.863277	2.9347265		34.863277		20.84269		14.020589		0.0	1.0			Manual	3	15	Manual	0.2	201276		CARD 1 19 03 09
280		RAT CONTROL 1	C3-Rn00566466_m1	Target	31.841139	3.7473977		31.841139		17.820549		14.020589		0.0	1.0			Manual	3	15	Manual	0.2	201276		CARD 1 19 03 09
281		RAT CONTROL 1	Alox5-Rn00563172_m1	Target	29.63141	4.7854924		29.63141		15.610822		14.020589		0.0	1.0			Manual	3	15	Manual	0.2	201276		CARD 1 19 03 09
282		RAT CONTROL 1	Alox15-Rn00696151_m1	Target	Undetermined	0.10410515		40.0		25.979412		14.020589						Manual	3	15	Manual	0.2	201276		CARD 1 19 03 09
283		RAT CONTROL 1	Tgfb1-Rn00572010_m1	Target	26.79906	4.8615694		26.79906		12.778472		14.020589		0.0	1.0			Manual	3	15	Manual	0.2	201276		CARD 1 19 03 09
284		RAT CONTROL 1	Hbegf-Rn00564075_m1	Target	28.169426	8.13313		28.169426		14.148837		14.020589		0.0	1.0			Manual	3	15	Manual	0.2	201276		CARD 1 19 03 09
285		RAT CONTROL 1	Areg-Rn00567471_m1	Target	30.525162	3.7980123		30.525162		16.504574		14.020589		0.0	1.0			Manual	3	15	Manual	0.2	201276		CARD 1 19 03 09
286		RAT CONTROL 1	Btc-Rn00673281_m1	Target	29.659004	4.1006513		29.659004		15.638415		14.020589		0.0	1.0			Manual	3	15	Manual	0.2	201276		CARD 1 19 03 09
287		RAT CONTROL 1	Ereg-Rn00572454_m1	Target	26.775242	4.54556		26.775242		12.754653		14.020589		0.0	1.0			Manual	3	15	Manual	0.2	201276		CARD 1 19 03 09
288		RAT CONTROL 1	Lif-Rn00573491_g1	Target	31.319143	3.3460982		31.319143		17.298553		14.020589		0.0	1.0			Manual	3	15	Manual	0.2	201276		CARD 1 19 03 09
289		RAT CONTROL 2	Bdnf-Rn01484928_m1	Target	33.791855	2.950619		33.791855		19.804855		13.987		1.4231606	0.3728945			Manual	3	15	Manual	0.2	201276		CARD 1 19 03 09
290		RAT CONTROL 2	Ngf-Rn01533872_m1	Target	29.866325	3.1983404		29.866325		15.879325		13.987		-0.6180239	1.5347714			Manual	3	15	Manual	0.2	201276		CARD 1 19 03 09
291		RAT CONTROL 2	Ccl1-Rn01752376_m1	Target	30.805117	3.640057		30.805117		16.818115		13.987		-3.0142326	8.079313			Manual	3	15	Manual	0.2	201276		CARD 1 19 03 09
292		RAT CONTROL 2	Ccl2-Rn00580555_m1	Target	27.438242	3.0819893		27.438242		13.4512415		13.987		-1.22785	2.3421767			Manual	3	15	Manual	0.2	201276		CARD 1 19 03 09
293		RAT CONTROL 2	Ccl3-Rn00564660_m1	Target	34.78908	0.54350704		34.78908		20.802082		13.987		-1.2211533	2.33133			Manual	3	15	Manual	0.2	201276		CARD 1 19 03 09
294		RAT CONTROL 2	Ccl4-Rn00587826_m1	Target	31.287876	3.8842485		31.287876		17.300877		13.987		-1.3241806	2.5039062			Manual	3	15	Manual	0.2	201276		CARD 1 19 03 09
295		RAT CONTROL 2	Ccl5-Rn00579590_m1	Target	31.774578	3.108616		31.774578		17.787579		13.987		-1.3098183	2.479103			Manual	3	15	Manual	0.2	201276		CARD 1 19 03 09
296		RAT CONTROL 2	Ccl6-Rn01456402_g1	Target	27.440971	4.007005		27.440971		13.453971		13.987		-0.18779755	1.1390235			Manual	3	15	Manual	0.2	201276		CARD 1 19 03 09
297		RAT CONTROL 2	Ccl7-Rn01467286_m1	Target	28.319855	4.7347307		28.319855		14.332854		13.987		-0.61746407	1.5341761			Manual	3	15	Manual	0.2	201276		CARD 1 19 03 09
298		RAT CONTROL 2	Ccl9-Rn01471276_m1	Target	32.033955	3.1306546		32.033955		18.046955		13.987		-0.79608536	1.7363832			Manual	3	15	Manual	0.2	201276		CARD 1 19 03 09
299		RAT CONTROL 2	18S-Hs99999901_s1	Endogenous Control	13.987	3.9767795		13.987				13.987						Manual	3	15	Manual	0.2	201276		CARD 1 19 03 09
300		RAT CONTROL 2	Ccl11-Rn00569995_m1	Target	33.4006	1.0603329		33.4006		19.4136		13.987		1.0813637	0.47258192			Manual	3	15	Manual	0.2	201276		CARD 1 19 03 09
301		RAT CONTROL 2	Ccl17-Rn00589290_m1	Target	32.710426	2.0203426		32.710426		18.723427		13.987		-7.2559853	152.85133			Manual	3	15	Manual	0.2	201276		CARD 1 19 03 09
302		RAT CONTROL 2	Ccl19-Rn01439563_m1	Target	31.044756	4.650008		31.044756		17.057755		13.987		-2.6555786	6.3009906			Manual	3	15	Manual	0.2	201276		CARD 1 19 03 09
303		RAT CONTROL 2	Ccl20-Rn00570287_m1	Target	29.77144	3.537583		29.77144		15.78444		13.987		1.053709	0.4817281			Manual	3	15	Manual	0.2	201276		CARD 1 19 03 09
304		RAT CONTROL 2	Ccl21b-Rn01764651_g1	Target	25.510817	7.1049285		25.510817		11.523816		13.987		-0.88100624	1.8416593			Manual	3	15	Manual	0.2	201276		CARD 1 19 03 09
305		RAT CONTROL 2	Ccl22-Rn01536591_m1	Target	25.404034	7.4307437		25.404034		11.417033		13.987		-0.7441654	1.6750051			Manual	3	15	Manual	0.2	201276		CARD 1 19 03 09
306		RAT CONTROL 2	Ccl24-Rn01481451_m1	Target	30.963017	3.4651282		30.963017		16.976017		13.987		0.35811996	0.7801806			Manual	3	15	Manual	0.2	201276		CARD 1 19 03 09
307		RAT CONTROL 2	Ccl25-Rn01403351_m1	Target	Undetermined	0.12724754		40.0		26.013		13.987						Manual	3	15	Manual	0.2	201276		CARD 1 19 03 09
308		RAT CONTROL 2	Ccl26-Rn01481484_m1	Target	Undetermined	0.12532946		40.0		26.013		13.987						Manual	3	15	Manual	0.2	201276		CARD 1 19 03 09
309		RAT CONTROL 2	Ccl27-Rn01437037_m1	Target	Undetermined	0.07147665		40.0		26.013		13.987						Manual	3	15	Manual	0.2	201276		CARD 1 19 03 09
310		RAT CONTROL 2	Ccl28-Rn00586715_m1	Target	Undetermined	0.107456446		40.0		26.013		13.987						Manual	3	15	Manual	0.2	201276		CARD 1 19 03 09
311		RAT CONTROL 2	Cxcl1-Rn00578225_m1	Target	29.495775	2.6596992		29.495775		15.508775		13.987		-1.1013517	2.1455562			Manual	3	15	Manual	0.2	201276		CARD 1 19 03 09
312		RAT CONTROL 2	Cxcl2-Rn00586403_m1	Target	29.008694	4.1712546		29.008694		15.021693		13.987		-0.9428196	1.9222815			Manual	3	15	Manual	0.2	201276		CARD 1 19 03 09
313		RAT CONTROL 2	Cxcl3-Rn00593435_m1	Target	Undetermined	0.07718547		40.0		26.013		13.987						Manual	3	15	Manual	0.2	201276		CARD 1 19 03 09
314		RAT CONTROL 2	Pf4-Rn01768298_g1	Target	28.662304	6.2449117		28.662304		14.675303		13.987		-0.9393692	1.9176896			Manual	3	15	Manual	0.2	201276		CARD 1 19 03 09
315		RAT CONTROL 2	Cxcl5-Rn00573587_g1	Target	29.098038	3.383082		29.098038		15.111037		13.987		-1.7423639	3.3458295			Manual	3	15	Manual	0.2	201276		CARD 1 19 03 09
316		RAT CONTROL 2	Ppbp-Rn00596603_g1	Target	Undetermined	0.084161416		40.0		26.013		13.987						Manual	3	15	Manual	0.2	201276		CARD 1 19 03 09
317		RAT CONTROL 2	Cxcl9-Rn00595504_m1	Target	29.045816	4.9569335		29.045816		15.058816		13.987		-1.8022223	3.4875703			Manual	3	15	Manual	0.2	201276		CARD 1 19 03 09
318		RAT CONTROL 2	Cxcl10-Rn00594648_m1	Target	30.70931	2.7011738		30.70931		16.72231		13.987		-3.6040726	12.16001			Manual	3	15	Manual	0.2	201276		CARD 1 19 03 09
319		RAT CONTROL 2	Cxcl11-Rn00788262_g1	Target	34.68986	1.8021832		34.68986		20.702862		13.987		-4.093502	17.071312			Manual	3	15	Manual	0.2	201276		CARD 1 19 03 09
320		RAT CONTROL 2	Cxcl12-Rn00573260_m1	Target	26.718464	6.8092074		26.718464		12.731463		13.987		1.4511662	0.3657257			Manual	3	15	Manual	0.2	201276		CARD 1 19 03 09
321		RAT CONTROL 2	Cxcl13-Rn01450028_m1	Target	31.45119	3.238897		31.45119		17.464191		13.987		-0.9364052	1.9137537			Manual	3	15	Manual	0.2	201276		CARD 1 19 03 09
322		RAT CONTROL 2	Cxcl14-Rn01441840_m1	Target	25.34658	7.2771406		25.34658		11.35958		13.987		0.37088394	0.7733085			Manual	3	15	Manual	0.2	201276		CARD 1 19 03 09
323		RAT CONTROL 2	Cxcl16-Rn01496393_m1	Target	25.100916	5.882964		25.100916		11.113915		13.987		-0.3730259	1.2950662			Manual	3	15	Manual	0.2	201276		CARD 1 19 03 09
324		RAT CONTROL 2	Cxcl17-Rn01764053_m1	Target	Undetermined	0.027378377		40.0		26.013		13.987		5.390259	0.023843523			Manual	3	15	Manual	0.2	201276		CARD 1 19 03 09
325		RAT CONTROL 2	Xcl1-Rn00592605_m1	Target	31.544546	3.9909806		31.544546		17.557545		13.987		-8.421867	342.95306			Manual	3	15	Manual	0.2	201276		CARD 1 19 03 09
326		RAT CONTROL 2	Cx3cl1-Rn00593186_m1	Target	28.041224	3.6876752		28.041224		14.054223		13.987		0.21024513	0.8643904			Manual	3	15	Manual	0.2	201276		CARD 1 19 03 09
327		RAT CONTROL 2	Csf1-Rn00576849_m1	Target	27.313757	6.503661		27.313757		13.3267565		13.987		-0.28910446	1.2218816			Manual	3	15	Manual	0.2	201276		CARD 1 19 03 09
328		RAT CONTROL 2	Csf2-Rn01456851_m1	Target	Undetermined	0.08285029		40.0		26.013		13.987		5.2462044	0.02634724			Manual	3	15	Manual	0.2	201276		CARD 1 19 03 09
329		RAT CONTROL 2	Csf3-Rn00567344_m1	Target	30.834347	3.056822		30.834347		16.847347		13.987		-1.9674187	3.9106777			Manual	3	15	Manual	0.2	201276		CARD 1 19 03 09
330		RAT CONTROL 2	Il1a-Rn00566700_m1	Target	25.214794	6.708884		25.214794		11.227794		13.987		-0.8798599	1.8401966			Manual	3	15	Manual	0.2	201276		CARD 1 19 03 09
331		RAT CONTROL 2	Il1b-Rn00580432_m1	Target	27.85738	6.3592014		27.85738		13.870379		13.987		-0.3679638	1.2905301			Manual	3	15	Manual	0.2	201276		CARD 1 19 03 09
332		RAT CONTROL 2	Il2-Rn99999181_m1	Target	Undetermined	0.049888097		40.0		26.013		13.987						Manual	3	15	Manual	0.2	201276		CARD 1 19 03 09
333		RAT CONTROL 2	Il3-Rn00580435_m1	Target	Undetermined	0.045383416		40.0		26.013		13.987						Manual	3	15	Manual	0.2	201276		CARD 1 19 03 09
334		RAT CONTROL 2	Trpa1-Rn01473803_m1	Target	Undetermined	0.08782987		40.0		26.013		13.987						Manual	3	15	Manual	0.2	201276		CARD 1 19 03 09
335		RAT CONTROL 2	Il4-Rn01456866_m1	Target	Undetermined	0.06703867		40.0		26.013		13.987						Manual	3	15	Manual	0.2	201276		CARD 1 19 03 09
336		RAT CONTROL 2	Il5-Rn01459975_m1	Target	Undetermined	0.05325245		40.0		26.013		13.987						Manual	3	15	Manual	0.2	201276		CARD 1 19 03 09
337		RAT CONTROL 2	Il6-Rn00561420_m1	Target	32.13799	3.6388144		32.13799		18.15099		13.987		-1.469532	2.7693205			Manual	3	15	Manual	0.2	201276		CARD 1 19 03 09
338		RAT CONTROL 2	Il7-Rn00681900_m1	Target	32.114983	2.0519912		32.114983		18.127983		13.987		0.46727753	0.7233283			Manual	3	15	Manual	0.2	201276		CARD 1 19 03 09
339		RAT CONTROL 2	Il9-Rn01448718_m1	Target	Undetermined	0.09805874		40.0		26.013		13.987						Manual	3	15	Manual	0.2	201276		CARD 1 19 03 09
340		RAT CONTROL 2	Il10-Rn01644839_m1	Target	32.922604	1.3584265		32.922604		18.935604		13.987		0.6091881	0.65556556			Manual	3	15	Manual	0.2	201276		CARD 1 19 03 09
341		RAT CONTROL 2	Il11-Rn00591721_m1	Target	33.0575	3.040685		33.0575		19.0705		13.987		-0.30926895	1.2390797			Manual	3	15	Manual	0.2	201276		CARD 1 19 03 09
342		RAT CONTROL 2	Il12a-Rn00584538_m1	Target	31.098019	6.1334424		31.098019		17.11102		13.987		-0.23460388	1.1765836			Manual	3	15	Manual	0.2	201276		CARD 1 19 03 09
343		RAT CONTROL 2	Il12b-Rn00575112_m1	Target	32.250813	3.3585267		32.250813		18.263813		13.987		-7.715599	210.19711			Manual	3	15	Manual	0.2	201276		CARD 1 19 03 09
344		RAT CONTROL 2	Il13-Rn00587615_m1	Target	Undetermined	0.10687718		40.0		26.013		13.987		4.349682	0.04904732			Manual	3	15	Manual	0.2	201276		CARD 1 19 03 09
345		RAT CONTROL 2	LOC682457-Rn01516136_m1	Target	27.622602	3.459581		27.622602		13.635602		13.987		0.54055595	0.6875059			Manual	3	15	Manual	0.2	201276		CARD 1 19 03 09
346		RAT CONTROL 2	Il15-Rn00689964_m1	Target	33.372154	2.9902802		33.372154		19.385155		13.987		1.1954613	0.43664682			Manual	3	15	Manual	0.2	201276		CARD 1 19 03 09
347		RAT CONTROL 2	Il16-Rn01477722_m1	Target	27.919493	5.934646		27.919493		13.932492		13.987		-0.7995453	1.7405524			Manual	3	15	Manual	0.2	201276		CARD 1 19 03 09
348		RAT CONTROL 2	LOC301289-Rn01757168_m1	Target	Undetermined	-0.03961233		40.0		26.013		13.987						Manual	3	15	Manual	0.2	201276		CARD 1 19 03 09
349		RAT CONTROL 2	Il18-Rn01422083_m1	Target	27.894573	4.097992		27.894573		13.907573		13.987		0.9876194	0.50430924			Manual	3	15	Manual	0.2	201276		CARD 1 19 03 09
350		RAT CONTROL 2	Il19-Rn01490483_m1	Target	37.209984	1.0638921		37.209984		23.222984		13.987		1.8340073	0.28048447			Manual	3	15	Manual	0.2	201276		CARD 1 19 03 09
351		RAT CONTROL 2	Il20-Rn01483978_m1	Target	29.402771	3.5617073		29.402771		15.415771		13.987		-1.5470209	2.922131			Manual	3	15	Manual	0.2	201276		CARD 1 19 03 09
352		RAT CONTROL 2	Il21-Rn01755623_m1	Target	Undetermined	-0.0116580445		40.0		26.013		13.987						Manual	3	15	Manual	0.2	201276		CARD 1 19 03 09
353		RAT CONTROL 2	Il23a-Rn00590334_g1	Target	32.542416	3.8981361		32.542416		18.555416		13.987		-0.4249916	1.3425647			Manual	3	15	Manual	0.2	201276		CARD 1 19 03 09
354		RAT CONTROL 2	Il24-Rn00591159_m1	Target	30.471056	4.856963		30.471056		16.484055		13.987		-2.7324219	6.6457033			Manual	3	15	Manual	0.2	201276		CARD 1 19 03 09
355		RAT CONTROL 2	Il27-Rn01510484_m1	Target	Undetermined	0.095008		40.0		26.013		13.987		5.7291565	0.018851766			Manual	3	15	Manual	0.2	201276		CARD 1 19 03 09
356		RAT CONTROL 2	Ebi3-Rn01527778_m1	Target	31.433718	3.2905664		31.433718		17.446716		13.987		-1.21418	2.3200889			Manual	3	15	Manual	0.2	201276		CARD 1 19 03 09
357		RAT CONTROL 2	Gapdh-Rn99999916_s1	Target	21.97149	4.0540996		21.97149		7.9844904		13.987		-0.29923248	1.2304896			Manual	3	15	Manual	0.2	201276		CARD 1 19 03 09
358		RAT CONTROL 2	Il33-Rn01759837_m1	Target	26.728912	4.6760535		26.728912		12.741912		13.987		-0.75473213	1.6873183			Manual	3	15	Manual	0.2	201276		CARD 1 19 03 09
359		RAT CONTROL 2	Tnf-Rn99999017_m1	Target	29.660954	2.2846944		29.660954		15.673953		13.987		-0.5466471	1.460687			Manual	3	15	Manual	0.2	201276		CARD 1 19 03 09
360		RAT CONTROL 2	Ptgs2-Rn01483828_m1	Target	27.895416	3.2083318		27.895416		13.908416		13.987		-0.3301239	1.2571213			Manual	3	15	Manual	0.2	201276		CARD 1 19 03 09
361		RAT CONTROL 2	Ptges-Rn00572047_m1	Target	27.275078	5.3226295		27.275078		13.288077		13.987		-1.1600132	2.2345948			Manual	3	15	Manual	0.2	201276		CARD 1 19 03 09
362		RAT CONTROL 2	Ptgis-Rn00580687_m1	Target	30.183266	3.855143		30.183266		16.196266		13.987		-1.8585243	3.6263654			Manual	3	15	Manual	0.2	201276		CARD 1 19 03 09
363		RAT CONTROL 2	Fgf7-Rn00573319_m1	Target	30.877825	3.2900267		30.877825		16.890823		13.987		0.7952347	0.5762494			Manual	3	15	Manual	0.2	201276		CARD 1 19 03 09
364		RAT CONTROL 2	Nos2-Rn00561646_m1	Target	28.125916	4.9375587		28.125916		14.138915		13.987		-0.3713894	1.293598			Manual	3	15	Manual	0.2	201276		CARD 1 19 03 09
365		RAT CONTROL 2	Trpv3-Rn01460303_m1	Target	28.283253	3.330053		28.283253		14.296252		13.987		0.72885513	0.6033825			Manual	3	15	Manual	0.2	201276		CARD 1 19 03 09
366		RAT CONTROL 2	Trpv4-Rn00576745_m1	Target	28.856209	5.1495037		28.856209		14.869208		13.987		0.5837822	0.6672123			Manual	3	15	Manual	0.2	201276		CARD 1 19 03 09
367		RAT CONTROL 2	Actb-Rn00667869_m1	Target	20.016338	5.1960187		20.016338		6.029338		13.987		0.3979702	0.7589253			Manual	3	15	Manual	0.2	201276		CARD 1 19 03 09
368		RAT CONTROL 2	B2m-Rn00560865_m1	Target	20.371504	6.133807		20.371504		6.3845034		13.987		-0.6270828	1.544439			Manual	3	15	Manual	0.2	201276		CARD 1 19 03 09
369		RAT CONTROL 2	Tubb3-Rn01431594_m1	Target	28.949728	3.6974237		28.949728		14.962728		13.987		0.36887932	0.7743838			Manual	3	15	Manual	0.2	201276		CARD 1 19 03 09
370		RAT CONTROL 2	Edn1-Rn00561129_m1	Target	30.32767	3.7323203		30.32767		16.340668		13.987		2.118949	0.23021457			Manual	3	15	Manual	0.2	201276		CARD 1 19 03 09
371		RAT CONTROL 2	Mif-Rn00821234_g1	Target	24.349747	6.392405		24.349747		10.362746		13.987		0.3142872	0.8042483			Manual	3	15	Manual	0.2	201276		CARD 1 19 03 09
372		RAT CONTROL 2	C5-Rn01436156_m1	Target	Undetermined	0.058065917		40.0		26.013		13.987		4.811844	0.035603333			Manual	3	15	Manual	0.2	201276		CARD 1 19 03 09
373		RAT CONTROL 2	Artn-Rn01761472_g1	Target	30.562088	5.014914		30.562088		16.575089		13.987		0.18729019	0.8782538			Manual	3	15	Manual	0.2	201276		CARD 1 19 03 09
374		RAT CONTROL 2	Lta4h-Rn01503878_m1	Target	29.63922	4.719916		29.63922		15.652219		13.987		0.8107033	0.5701039			Manual	3	15	Manual	0.2	201276		CARD 1 19 03 09
375		RAT CONTROL 2	Ifng-Rn00594078_m1	Target	35.28594	2.1339278		35.28594		21.298939		13.987		0.45624924	0.72887874			Manual	3	15	Manual	0.2	201276		CARD 1 19 03 09
376		RAT CONTROL 2	C3-Rn00566466_m1	Target	31.698334	3.6406977		31.698334		17.711334		13.987		-0.10921478	1.078641			Manual	3	15	Manual	0.2	201276		CARD 1 19 03 09
377		RAT CONTROL 2	Alox5-Rn00563172_m1	Target	29.141207	4.0531106		29.141207		15.154206		13.987		-0.45661545	1.3723186			Manual	3	15	Manual	0.2	201276		CARD 1 19 03 09
378		RAT CONTROL 2	Alox15-Rn00696151_m1	Target	27.13631	295.49463		27.13631		13.14931		13.987		-12.830102	7281.914			Manual	3	15	Manual	0.2	201276		CARD 1 19 03 09
379		RAT CONTROL 2	Tgfb1-Rn00572010_m1	Target	25.177723	143.6957		25.177723		11.190722		13.987		-1.5877495	3.005801			Manual	3	15	Manual	0.2	201276		CARD 1 19 03 09
380		RAT CONTROL 2	Hbegf-Rn00564075_m1	Target	32.242416	99.840614		32.242416		18.255417		13.987		4.10658	0.05804921			Manual	3	15	Manual	0.2	201276		CARD 1 19 03 09
381		RAT CONTROL 2	Areg-Rn00567471_m1	Target	15.0	120.60271		15.0		1.0129995		13.987		-15.491574	46071.094			Manual	3	15	Manual	0.2	201276		CARD 1 19 03 09
382		RAT CONTROL 2	Btc-Rn00673281_m1	Target	26.0	126.93333		26.0		12.013		13.987		-3.6254158	12.341243			Manual	3	15	Manual	0.2	201276		CARD 1 19 03 09
383		RAT CONTROL 2	Ereg-Rn00572454_m1	Target	32.0	55.003605		32.0		18.013		13.987		5.2583475	0.026126405			Manual	3	15	Manual	0.2	201276		CARD 1 19 03 09
384		RAT CONTROL 2	Lif-Rn00573491_g1	Target	31.188358	85.793564		31.188358		17.201359		13.987		-0.09719467	1.0696914			Manual	3	15	Manual	0.2	201276		CARD 1 19 03 09
1		RAT UVB 3	Bdnf-Rn01484928_m1	Target	32.657482	3.6079633		32.657482		18.752907		13.904576		0.371212	0.77313274			Manual	3	15	Manual	0.2	201276		CARD 2 19 03 09
2		RAT UVB 3	Ngf-Rn01533872_m1	Target	27.105997	3.74673		27.105997		13.201421		13.904576		-3.295928	9.821395			Manual	3	15	Manual	0.2	201276		CARD 2 19 03 09
3		RAT UVB 3	Ccl1-Rn01752376_m1	Target	32.59952	3.2215383		32.59952		18.694946		13.904576		-1.1374016	2.1998446			Manual	3	15	Manual	0.2	201276		CARD 2 19 03 09
4		RAT UVB 3	Ccl2-Rn00580555_m1	Target	21.810003	3.6090527		21.810003		7.905427		13.904576		-6.7736645	109.41483			Manual	3	15	Manual	0.2	201276		CARD 2 19 03 09
5		RAT UVB 3	Ccl3-Rn00564660_m1	Target	31.068459	0.58897084		31.068459		17.163883		13.904576		-4.859352	29.027575			Manual	3	15	Manual	0.2	201276		CARD 2 19 03 09
6		RAT UVB 3	Ccl4-Rn00587826_m1	Target	26.33933	4.7870684		26.33933		12.434754		13.904576		-6.190303	73.02421			Manual	3	15	Manual	0.2	201276		CARD 2 19 03 09
7		RAT UVB 3	Ccl5-Rn00579590_m1	Target	29.006083	3.40555		29.006083		15.101506		13.904576		-3.9958906	15.954491			Manual	3	15	Manual	0.2	201276		CARD 2 19 03 09
8		RAT UVB 3	Ccl6-Rn01456402_g1	Target	24.467262	4.5651116		24.467262		10.562686		13.904576		-3.0790825	8.450768			Manual	3	15	Manual	0.2	201276		CARD 2 19 03 09
9		RAT UVB 3	Ccl7-Rn01467286_m1	Target	22.300476	5.1529007		22.300476		8.3959		13.904576		-6.5544186	93.98891			Manual	3	15	Manual	0.2	201276		CARD 2 19 03 09
10		RAT UVB 3	Ccl9-Rn01471276_m1	Target	27.598352	3.7368867		27.598352		13.693776		13.904576		-5.1492643	35.48812			Manual	3	15	Manual	0.2	201276		CARD 2 19 03 09
11		RAT UVB 3	18S-Hs99999901_s1	Endogenous Control	13.904576	1.8614275		13.904576				13.904576						Manual	3	15	Manual	0.2	201276		CARD 2 19 03 09
12		RAT UVB 3	Ccl11-Rn00569995_m1	Target	27.57011	1.6134043		27.57011		13.665534		13.904576		-4.666703	25.399061			Manual	3	15	Manual	0.2	201276		CARD 2 19 03 09
13		RAT UVB 3	Ccl17-Rn00589290_m1	Target	30.607029	2.2821624		30.607029		16.702454		13.904576		-9.276958	620.3585			Manual	3	15	Manual	0.2	201276		CARD 2 19 03 09
14		RAT UVB 3	Ccl19-Rn01439563_m1	Target	28.248709	4.396496		28.248709		14.344132		13.904576		-5.3692007	41.332386			Manual	3	15	Manual	0.2	201276		CARD 2 19 03 09
15		RAT UVB 3	Ccl20-Rn00570287_m1	Target	27.384472	3.3618503		27.384472		13.479896		13.904576		-1.2508354	2.379792			Manual	3	15	Manual	0.2	201276		CARD 2 19 03 09
16		RAT UVB 3	Ccl21b-Rn01764651_g1	Target	24.551378	5.4910483		24.551378		10.646802		13.904576		-1.7580204	3.382337			Manual	3	15	Manual	0.2	201276		CARD 2 19 03 09
17		RAT UVB 3	Ccl22-Rn01536591_m1	Target	26.80097	6.431654		26.80097		12.896394		13.904576		0.73519516	0.60073674			Manual	3	15	Manual	0.2	201276		CARD 2 19 03 09
18		RAT UVB 3	Ccl24-Rn01481451_m1	Target	28.14924	4.049388		28.14924		14.244664		13.904576		-2.3732328	5.1810083			Manual	3	15	Manual	0.2	201276		CARD 2 19 03 09
19		RAT UVB 3	Ccl25-Rn01403351_m1	Target	Undetermined	0.10031205		40.0		26.095425		13.904576						Manual	3	15	Manual	0.2	201276		CARD 2 19 03 09
20		RAT UVB 3	Ccl26-Rn01481484_m1	Target	Undetermined	-0.02498735		40.0		26.095425		13.904576						Manual	3	15	Manual	0.2	201276		CARD 2 19 03 09
21		RAT UVB 3	Ccl27-Rn01437037_m1	Target	Undetermined	-0.0075825956		40.0		26.095425		13.904576						Manual	3	15	Manual	0.2	201276		CARD 2 19 03 09
22		RAT UVB 3	Ccl28-Rn00586715_m1	Target	Undetermined	0.064945176		40.0		26.095425		13.904576						Manual	3	15	Manual	0.2	201276		CARD 2 19 03 09
23		RAT UVB 3	Cxcl1-Rn00578225_m1	Target	24.948418	3.5762703		24.948418		11.043841		13.904576		-5.566285	47.382587			Manual	3	15	Manual	0.2	201276		CARD 2 19 03 09
24		RAT UVB 3	Cxcl2-Rn00586403_m1	Target	24.635273	4.737051		24.635273		10.730697		13.904576		-5.233816	37.630123			Manual	3	15	Manual	0.2	201276		CARD 2 19 03 09
25		RAT UVB 3	Cxcl3-Rn00593435_m1	Target	Undetermined	0.103469886		40.0		26.095425		13.904576						Manual	3	15	Manual	0.2	201276		CARD 2 19 03 09
26		RAT UVB 3	Pf4-Rn01768298_g1	Target	24.663662	7.204749		24.663662		10.759086		13.904576		-4.855587	28.951918			Manual	3	15	Manual	0.2	201276		CARD 2 19 03 09
27		RAT UVB 3	Cxcl5-Rn00573587_g1	Target	22.130241	4.7348695		22.130241		8.225665		13.904576		-8.627736	395.55545			Manual	3	15	Manual	0.2	201276		CARD 2 19 03 09
28		RAT UVB 3	Ppbp-Rn00596603_g1	Target	30.708961	4.0696716		30.708961		16.804386		13.904576		-9.175026	578.04016			Manual	3	15	Manual	0.2	201276		CARD 2 19 03 09
29		RAT UVB 3	Cxcl9-Rn00595504_m1	Target	27.02752	5.149696		27.02752		13.122943		13.904576		-3.7380953	13.343778			Manual	3	15	Manual	0.2	201276		CARD 2 19 03 09
30		RAT UVB 3	Cxcl10-Rn00594648_m1	Target	28.104551	2.7791388		28.104551		14.199975		13.904576		-6.1264067	69.86058			Manual	3	15	Manual	0.2	201276		CARD 2 19 03 09
31		RAT UVB 3	Cxcl11-Rn00788262_g1	Target	30.17442	3.0706985		30.17442		16.269844		13.904576		-8.52652	368.75525			Manual	3	15	Manual	0.2	201276		CARD 2 19 03 09
32		RAT UVB 3	Cxcl12-Rn00573260_m1	Target	23.369312	7.4379773		23.369312		9.464736		13.904576		-1.8155613	3.5199654			Manual	3	15	Manual	0.2	201276		CARD 2 19 03 09
33		RAT UVB 3	Cxcl13-Rn01450028_m1	Target	26.347313	4.1481867		26.347313		12.442737		13.904576		-5.95786	62.157646			Manual	3	15	Manual	0.2	201276		CARD 2 19 03 09
34		RAT UVB 3	Cxcl14-Rn01441840_m1	Target	22.158024	7.341493		22.158024		8.253448		13.904576		-2.7352486	6.658737			Manual	3	15	Manual	0.2	201276		CARD 2 19 03 09
35		RAT UVB 3	Cxcl16-Rn01496393_m1	Target	22.508717	6.662653		22.508717		8.60414		13.904576		-2.882801	7.375808			Manual	3	15	Manual	0.2	201276		CARD 2 19 03 09
36		RAT UVB 3	Cxcl17-Rn01764053_m1	Target	33.439045	2.5093012		33.439045		19.53447		13.904576		-1.0882721	2.1261923			Manual	3	15	Manual	0.2	201276		CARD 2 19 03 09
37		RAT UVB 3	Xcl1-Rn00592605_m1	Target	29.774637	4.7678156		29.774637		15.870061		13.904576		-10.109351	1104.6328			Manual	3	15	Manual	0.2	201276		CARD 2 19 03 09
38		RAT UVB 3	Cx3cl1-Rn00593186_m1	Target	27.101795	3.7565215		27.101795		13.197219		13.904576		-0.64675903	1.5656471			Manual	3	15	Manual	0.2	201276		CARD 2 19 03 09
39		RAT UVB 3	Csf1-Rn00576849_m1	Target	22.839518	6.797491		22.839518		8.934941		13.904576		-4.6809196	25.650581			Manual	3	15	Manual	0.2	201276		CARD 2 19 03 09
40		RAT UVB 3	Csf2-Rn01456851_m1	Target	31.761732	3.5957813		31.761732		17.857155		13.904576		-2.9096413	7.514313			Manual	3	15	Manual	0.2	201276		CARD 2 19 03 09
41		RAT UVB 3	Csf3-Rn00567344_m1	Target	26.312634	4.323812		26.312634		12.408057		13.904576		-6.4067087	84.84212			Manual	3	15	Manual	0.2	201276		CARD 2 19 03 09
42		RAT UVB 3	Il1a-Rn00566700_m1	Target	26.528845	5.318509		26.528845		12.624269		13.904576		0.5166149	0.69901			Manual	3	15	Manual	0.2	201276		CARD 2 19 03 09
43		RAT UVB 3	Il1b-Rn00580432_m1	Target	24.67685	6.273067		24.67685		10.772273		13.904576		-3.4660702	11.050734			Manual	3	15	Manual	0.2	201276		CARD 2 19 03 09
44		RAT UVB 3	Il2-Rn99999181_m1	Target	Undetermined	0.09040459		40.0		26.095425		13.904576						Manual	3	15	Manual	0.2	201276		CARD 2 19 03 09
45		RAT UVB 3	Il3-Rn00580435_m1	Target	31.720263	4.0470104		31.720263		17.815685		13.904576		-8.163727	286.76532			Manual	3	15	Manual	0.2	201276		CARD 2 19 03 09
46		RAT UVB 3	Trpa1-Rn01473803_m1	Target	Undetermined	0.088837855		40.0		26.095425		13.904576						Manual	3	15	Manual	0.2	201276		CARD 2 19 03 09
47		RAT UVB 3	Il4-Rn01456866_m1	Target	Undetermined	0.060519025		40.0		26.095425		13.904576						Manual	3	15	Manual	0.2	201276		CARD 2 19 03 09
48		RAT UVB 3	Il5-Rn01459975_m1	Target	34.78552	1.8655157		34.78552		20.880943		13.904576		-5.098469	34.26037			Manual	3	15	Manual	0.2	201276		CARD 2 19 03 09
49		RAT UVB 3	Il6-Rn00561420_m1	Target	25.677269	5.136819		25.677269		11.772693		13.904576		-7.847829	230.37317			Manual	3	15	Manual	0.2	201276		CARD 2 19 03 09
50		RAT UVB 3	Il7-Rn00681900_m1	Target	28.262968	3.8931057		28.262968		14.358392		13.904576		-3.3023138	9.8649645			Manual	3	15	Manual	0.2	201276		CARD 2 19 03 09
51		RAT UVB 3	Il9-Rn01448718_m1	Target	Undetermined	0.12044331		40.0		26.095425		13.904576						Manual	3	15	Manual	0.2	201276		CARD 2 19 03 09
52		RAT UVB 3	Il10-Rn01644839_m1	Target	28.783007	1.895623		28.783007		14.87843		13.904576		-3.4479856	10.9130745			Manual	3	15	Manual	0.2	201276		CARD 2 19 03 09
53		RAT UVB 3	Il11-Rn00591721_m1	Target	32.291084	3.0505018		32.291084		18.386509		13.904576		-0.99325943	1.9906774			Manual	3	15	Manual	0.2	201276		CARD 2 19 03 09
54		RAT UVB 3	Il12a-Rn00584538_m1	Target	30.011356	6.195631		30.011356		16.106781		13.904576		-1.238842	2.3600903			Manual	3	15	Manual	0.2	201276		CARD 2 19 03 09
55		RAT UVB 3	Il12b-Rn00575112_m1	Target	32.077755	3.804145		32.077755		18.17318		13.904576		-7.8062325	223.82579			Manual	3	15	Manual	0.2	201276		CARD 2 19 03 09
56		RAT UVB 3	Il13-Rn00587615_m1	Target	35.306976	1.4524932		35.306976		21.402401		13.904576		-0.26091766	1.1982406			Manual	3	15	Manual	0.2	201276		CARD 2 19 03 09
57		RAT UVB 3	LOC682457-Rn01516136_m1	Target	25.691889	4.172049		25.691889		11.7873125		13.904576		-1.3077335	2.4755232			Manual	3	15	Manual	0.2	201276		CARD 2 19 03 09
58		RAT UVB 3	Il15-Rn00689964_m1	Target	30.407743	4.300688		30.407743		16.503166		13.904576		-1.6865273	3.2188096			Manual	3	15	Manual	0.2	201276		CARD 2 19 03 09
59		RAT UVB 3	Il16-Rn01477722_m1	Target	26.095877	7.055477		26.095877		12.1913		13.904576		-2.5407372	5.8188624			Manual	3	15	Manual	0.2	201276		CARD 2 19 03 09
60		RAT UVB 3	LOC301289-Rn01757168_m1	Target	33.258533	3.395979		33.258533		19.353958		13.904576		-6.625454	98.73255			Manual	3	15	Manual	0.2	201276		CARD 2 19 03 09
61		RAT UVB 3	Il18-Rn01422083_m1	Target	25.408901	4.805269		25.408901		11.504325		13.904576		-1.4156284	2.6677592			Manual	3	15	Manual	0.2	201276		CARD 2 19 03 09
62		RAT UVB 3	Il19-Rn01490483_m1	Target	30.874798	4.451779		30.874798		16.970222		13.904576		-4.4187546	21.388369			Manual	3	15	Manual	0.2	201276		CARD 2 19 03 09
63		RAT UVB 3	Il20-Rn01483978_m1	Target	32.565155	2.5092387		32.565155		18.66058		13.904576		1.6977882	0.30825832			Manual	3	15	Manual	0.2	201276		CARD 2 19 03 09
64		RAT UVB 3	Il21-Rn01755623_m1	Target	34.826912	2.3875518		34.826912		20.922337		13.904576		-5.0570755	33.29135			Manual	3	15	Manual	0.2	201276		CARD 2 19 03 09
65		RAT UVB 3	Il23a-Rn00590334_g1	Target	29.970259	5.1353865		29.970259		16.065681		13.904576		-2.9147263	7.5408454			Manual	3	15	Manual	0.2	201276		CARD 2 19 03 09
66		RAT UVB 3	Il24-Rn00591159_m1	Target	24.2295	7.695855		24.2295		10.3249235		13.904576		-8.891553	474.924			Manual	3	15	Manual	0.2	201276		CARD 2 19 03 09
67		RAT UVB 3	Il27-Rn01510484_m1	Target	32.41841	3.869607		32.41841		18.513836		13.904576		-1.7700081	3.4105587			Manual	3	15	Manual	0.2	201276		CARD 2 19 03 09
68		RAT UVB 3	Ebi3-Rn01527778_m1	Target	26.839851	4.6049843		26.839851		12.935275		13.904576		-5.725621	52.9156			Manual	3	15	Manual	0.2	201276		CARD 2 19 03 09
69		RAT UVB 3	Gapdh-Rn99999916_s1	Target	19.639683	4.7230015		19.639683		5.7351065		13.904576		-2.5486164	5.850729			Manual	3	15	Manual	0.2	201276		CARD 2 19 03 09
70		RAT UVB 3	Il33-Rn01759837_m1	Target	22.808086	5.2320924		22.808086		8.90351		13.904576		-4.593134	24.136322			Manual	3	15	Manual	0.2	201276		CARD 2 19 03 09
71		RAT UVB 3	Tnf-Rn99999017_m1	Target	27.494791	2.8006992		27.494791		13.590215		13.904576		-2.6303854	6.191914			Manual	3	15	Manual	0.2	201276		CARD 2 19 03 09
72		RAT UVB 3	Ptgs2-Rn01483828_m1	Target	24.73421	3.8936265		24.73421		10.829633		13.904576		-3.408907	10.621436			Manual	3	15	Manual	0.2	201276		CARD 2 19 03 09
73		RAT UVB 3	Ptges-Rn00572047_m1	Target	24.47971	6.6163726		24.47971		10.575133		13.904576		-3.8729572	14.651304			Manual	3	15	Manual	0.2	201276		CARD 2 19 03 09
74		RAT UVB 3	Ptgis-Rn00580687_m1	Target	25.694715	5.208826		25.694715		11.790139		13.904576		-6.2646513	76.88612			Manual	3	15	Manual	0.2	201276		CARD 2 19 03 09
75		RAT UVB 3	Fgf7-Rn00573319_m1	Target	24.121878	5.431446		24.121878		10.217301		13.904576		-5.8782873	58.82214			Manual	3	15	Manual	0.2	201276		CARD 2 19 03 09
76		RAT UVB 3	Nos2-Rn00561646_m1	Target	22.755075	5.844352		22.755075		8.850499		13.904576		-5.6598053	50.55582			Manual	3	15	Manual	0.2	201276		CARD 2 19 03 09
77		RAT UVB 3	Trpv3-Rn01460303_m1	Target	26.779007	3.9218125		26.779007		12.874431		13.904576		-0.69296646	1.6166042			Manual	3	15	Manual	0.2	201276		CARD 2 19 03 09
78		RAT UVB 3	Trpv4-Rn00576745_m1	Target	25.867052	6.954533		25.867052		11.962476		13.904576		-2.3229504	5.0035443			Manual	3	15	Manual	0.2	201276		CARD 2 19 03 09
79		RAT UVB 3	Actb-Rn00667869_m1	Target	17.240578	6.8849382		17.240578		3.3360014		13.904576		-2.2953663	4.908786			Manual	3	15	Manual	0.2	201276		CARD 2 19 03 09
80		RAT UVB 3	B2m-Rn00560865_m1	Target	17.876677	8.7041445		17.876677		3.9721003		13.904576		-3.039486	8.22198			Manual	3	15	Manual	0.2	201276		CARD 2 19 03 09
81		RAT UVB 3	Tubb3-Rn01431594_m1	Target	24.784334	5.2718234		24.784334		10.879758		13.904576		-3.7140903	13.123589			Manual	3	15	Manual	0.2	201276		CARD 2 19 03 09
82		RAT UVB 3	Edn1-Rn00561129_m1	Target	27.974237	4.9018054		27.974237		14.069661		13.904576		-0.15205765	1.1111531			Manual	3	15	Manual	0.2	201276		CARD 2 19 03 09
83		RAT UVB 3	Mif-Rn00821234_g1	Target	21.668806	8.956481		21.668806		7.76423		13.904576		-2.2842293	4.871038			Manual	3	15	Manual	0.2	201276		CARD 2 19 03 09
84		RAT UVB 3	C5-Rn01436156_m1	Target	34.103012	2.890317		34.103012		20.198437		13.904576		-1.0027199	2.0037742			Manual	3	15	Manual	0.2	201276		CARD 2 19 03 09
85		RAT UVB 3	Artn-Rn01761472_g1	Target	27.25662	6.401268		27.25662		13.352044		13.904576		-3.0357542	8.200741			Manual	3	15	Manual	0.2	201276		CARD 2 19 03 09
86		RAT UVB 3	Lta4h-Rn01503878_m1	Target	27.189396	6.174223		27.189396		13.28482		13.904576		-1.5566959	2.9417934			Manual	3	15	Manual	0.2	201276		CARD 2 19 03 09
87		RAT UVB 3	Ifng-Rn00594078_m1	Target	34.15506	3.2585552		34.15506		20.250484		13.904576		-0.59220505	1.5075492			Manual	3	15	Manual	0.2	201276		CARD 2 19 03 09
88		RAT UVB 3	C3-Rn00566466_m1	Target	26.889885	6.750717		26.889885		12.985309		13.904576		-4.8352404	28.546469			Manual	3	15	Manual	0.2	201276		CARD 2 19 03 09
89		RAT UVB 3	Alox5-Rn00563172_m1	Target	25.7538	6.023159		25.7538		11.849223		13.904576		-3.7615986	13.562945			Manual	3	15	Manual	0.2	201276		CARD 2 19 03 09
90		RAT UVB 3	Alox15-Rn00696151_m1	Target	28.678299	2.1271071		28.678299		14.773723		13.904576		-11.205689	2361.83			Manual	3	15	Manual	0.2	201276		CARD 2 19 03 09
91		RAT UVB 3	Tgfb1-Rn00572010_m1	Target	23.09082	5.407866		23.09082		9.186244		13.904576		-3.592228	12.060585			Manual	3	15	Manual	0.2	201276		CARD 2 19 03 09
92		RAT UVB 3	Hbegf-Rn00564075_m1	Target	24.647768	6.724569		24.647768		10.743192		13.904576		-3.4056454	10.597451			Manual	3	15	Manual	0.2	201276		CARD 2 19 03 09
93		RAT UVB 3	Areg-Rn00567471_m1	Target	26.481504	4.6743207		26.481504		12.576928		13.904576		-3.9276457	15.217355			Manual	3	15	Manual	0.2	201276		CARD 2 19 03 09
94		RAT UVB 3	Btc-Rn00673281_m1	Target	30.36276	3.5573502		30.36276		16.458183		13.904576		0.81976795	0.566533			Manual	3	15	Manual	0.2	201276		CARD 2 19 03 09
95		RAT UVB 3	Ereg-Rn00572454_m1	Target	25.187925	5.280462		25.187925		11.283349		13.904576		-1.4713039	2.772724			Manual	3	15	Manual	0.2	201276		CARD 2 19 03 09
96		RAT UVB 3	Lif-Rn00573491_g1	Target	22.0	379.9986		22.0		8.095424		13.904576		-9.20313	589.4108			Manual	3	15	Manual	0.2	201276		CARD 2 19 03 09
97		RAT UVB 4	Bdnf-Rn01484928_m1	Target	33.265305	3.2574756		33.265305		19.308357		13.956946		0.92666245	0.526074			Manual	3	15	Manual	0.2	201276		CARD 2 19 03 09
98		RAT UVB 4	Ngf-Rn01533872_m1	Target	29.60702	3.2676704		29.60702		15.650073		13.956946		-0.84727573	1.7991004			Manual	3	15	Manual	0.2	201276		CARD 2 19 03 09
99		RAT UVB 4	Ccl1-Rn01752376_m1	Target	33.09085	2.7420995		33.09085		19.133904		13.956946		-0.69844437	1.6227541			Manual	3	15	Manual	0.2	201276		CARD 2 19 03 09
100		RAT UVB 4	Ccl2-Rn00580555_m1	Target	25.496986	3.7403898		25.496986		11.54004		13.956946		-3.1390514	8.809447			Manual	3	15	Manual	0.2	201276		CARD 2 19 03 09
101		RAT UVB 4	Ccl3-Rn00564660_m1	Target	31.845161	0.5916456		31.845161		17.888214		13.956946		-4.135021	17.569744			Manual	3	15	Manual	0.2	201276		CARD 2 19 03 09
102		RAT UVB 4	Ccl4-Rn00587826_m1	Target	27.374498	4.615451		27.374498		13.417552		13.956946		-5.207505	36.95007			Manual	3	15	Manual	0.2	201276		CARD 2 19 03 09
103		RAT UVB 4	Ccl5-Rn00579590_m1	Target	30.758339	3.2881162		30.758339		16.801392		13.956946		-2.2960052	4.9109607			Manual	3	15	Manual	0.2	201276		CARD 2 19 03 09
104		RAT UVB 4	Ccl6-Rn01456402_g1	Target	25.302713	4.458882		25.302713		11.345767		13.956946		-2.2960014	4.910948			Manual	3	15	Manual	0.2	201276		CARD 2 19 03 09
105		RAT UVB 4	Ccl7-Rn01467286_m1	Target	26.028145	5.2460003		26.028145		12.071198		13.956946		-2.8791199	7.357012			Manual	3	15	Manual	0.2	201276		CARD 2 19 03 09
106		RAT UVB 4	Ccl9-Rn01471276_m1	Target	28.198757	4.5016885		28.198757		14.241811		13.956946		-4.6012297	24.272144			Manual	3	15	Manual	0.2	201276		CARD 2 19 03 09
107		RAT UVB 4	18S-Hs99999901_s1	Endogenous Control	13.956946	3.2933056		13.956946				13.956946						Manual	3	15	Manual	0.2	201276		CARD 2 19 03 09
108		RAT UVB 4	Ccl11-Rn00569995_m1	Target	29.852007	1.432883		29.852007		15.895061		13.956946		-2.4371767	5.415808			Manual	3	15	Manual	0.2	201276		CARD 2 19 03 09
109		RAT UVB 4	Ccl17-Rn00589290_m1	Target	30.861319	2.4676354		30.861319		16.904373		13.956946		-9.075039	539.3354			Manual	3	15	Manual	0.2	201276		CARD 2 19 03 09
110		RAT UVB 4	Ccl19-Rn01439563_m1	Target	30.04106	4.844814		30.04106		16.084114		13.956946		-3.629219	12.37382			Manual	3	15	Manual	0.2	201276		CARD 2 19 03 09
111		RAT UVB 4	Ccl20-Rn00570287_m1	Target	30.787378	3.3698614		30.787378		16.830433		13.956946		2.099702	0.23330645			Manual	3	15	Manual	0.2	201276		CARD 2 19 03 09
112		RAT UVB 4	Ccl21b-Rn01764651_g1	Target	25.998985	8.087144		25.998985		12.042039		13.956946		-0.36278343	1.2859044			Manual	3	15	Manual	0.2	201276		CARD 2 19 03 09
113		RAT UVB 4	Ccl22-Rn01536591_m1	Target	28.749111	6.811938		28.749111		14.792165		13.956946		2.6309662	0.16143595			Manual	3	15	Manual	0.2	201276		CARD 2 19 03 09
114		RAT UVB 4	Ccl24-Rn01481451_m1	Target	30.061932	3.4536052		30.061932		16.104984		13.956946		-0.51291275	1.4269282			Manual	3	15	Manual	0.2	201276		CARD 2 19 03 09
115		RAT UVB 4	Ccl25-Rn01403351_m1	Target	Undetermined	0.07752983		40.0		26.043053		13.956946						Manual	3	15	Manual	0.2	201276		CARD 2 19 03 09
116		RAT UVB 4	Ccl26-Rn01481484_m1	Target	Undetermined	0.116811424		40.0		26.043053		13.956946						Manual	3	15	Manual	0.2	201276		CARD 2 19 03 09
117		RAT UVB 4	Ccl27-Rn01437037_m1	Target	Undetermined	0.08264469		40.0		26.043053		13.956946						Manual	3	15	Manual	0.2	201276		CARD 2 19 03 09
118		RAT UVB 4	Ccl28-Rn00586715_m1	Target	Undetermined	0.15195052		40.0		26.043053		13.956946						Manual	3	15	Manual	0.2	201276		CARD 2 19 03 09
119		RAT UVB 4	Cxcl1-Rn00578225_m1	Target	26.654676	3.6778738		26.654676		12.69773		13.956946		-3.9123964	15.057355			Manual	3	15	Manual	0.2	201276		CARD 2 19 03 09
120		RAT UVB 4	Cxcl2-Rn00586403_m1	Target	24.056581	4.686805		24.056581		10.099635		13.956946		-5.8648777	58.277927			Manual	3	15	Manual	0.2	201276		CARD 2 19 03 09
121		RAT UVB 4	Cxcl3-Rn00593435_m1	Target	Undetermined	0.1270025		40.0		26.043053		13.956946						Manual	3	15	Manual	0.2	201276		CARD 2 19 03 09
122		RAT UVB 4	Pf4-Rn01768298_g1	Target	27.013645	7.500616		27.013645		13.056699		13.956946		-2.5579739	5.8888006			Manual	3	15	Manual	0.2	201276		CARD 2 19 03 09
123		RAT UVB 4	Cxcl5-Rn00573587_g1	Target	25.166866	4.040297		25.166866		11.20992		13.956946		-5.6434813	49.987007			Manual	3	15	Manual	0.2	201276		CARD 2 19 03 09
124		RAT UVB 4	Ppbp-Rn00596603_g1	Target	31.530067	3.7833343		31.530067		17.57312		13.956946		-8.406292	339.27045			Manual	3	15	Manual	0.2	201276		CARD 2 19 03 09
125		RAT UVB 4	Cxcl9-Rn00595504_m1	Target	28.999388	5.265616		28.999388		15.042441		13.956946		-1.8185968	3.5273795			Manual	3	15	Manual	0.2	201276		CARD 2 19 03 09
126		RAT UVB 4	Cxcl10-Rn00594648_m1	Target	29.96128	2.9388108		29.96128		16.004333		13.956946		-4.322048	20.001665			Manual	3	15	Manual	0.2	201276		CARD 2 19 03 09
127		RAT UVB 4	Cxcl11-Rn00788262_g1	Target	32.316563	2.9910173		32.316563		18.359615		13.956946		-6.4367485	86.62722			Manual	3	15	Manual	0.2	201276		CARD 2 19 03 09
128		RAT UVB 4	Cxcl12-Rn00573260_m1	Target	24.470934	8.81967		24.470934		10.513988		13.956946		-0.76630974	1.7009134			Manual	3	15	Manual	0.2	201276		CARD 2 19 03 09
129		RAT UVB 4	Cxcl13-Rn01450028_m1	Target	30.07202	3.8555124		30.07202		16.115074		13.956946		-2.2855225	4.8754063			Manual	3	15	Manual	0.2	201276		CARD 2 19 03 09
130		RAT UVB 4	Cxcl14-Rn01441840_m1	Target	23.068514	8.8433895		23.068514		9.1115675		13.956946		-1.8771286	3.673432			Manual	3	15	Manual	0.2	201276		CARD 2 19 03 09
131		RAT UVB 4	Cxcl16-Rn01496393_m1	Target	24.239609	7.860959		24.239609		10.282662		13.956946		-1.204279	2.3042207			Manual	3	15	Manual	0.2	201276		CARD 2 19 03 09
132		RAT UVB 4	Cxcl17-Rn01764053_m1	Target	Undetermined	0.047137592		40.0		26.043053		13.956946		5.420311	0.023351986			Manual	3	15	Manual	0.2	201276		CARD 2 19 03 09
133		RAT UVB 4	Xcl1-Rn00592605_m1	Target	Undetermined	0.14932123		40.0		26.043053		13.956946						Manual	3	15	Manual	0.2	201276		CARD 2 19 03 09
134		RAT UVB 4	Cx3cl1-Rn00593186_m1	Target	27.864658	3.8938856		27.864658		13.907712		13.956946		0.063734055	0.9567845			Manual	3	15	Manual	0.2	201276		CARD 2 19 03 09
135		RAT UVB 4	Csf1-Rn00576849_m1	Target	24.518436	7.3125186		24.518436		10.56149		13.956946		-3.0543709	8.307249			Manual	3	15	Manual	0.2	201276		CARD 2 19 03 09
136		RAT UVB 4	Csf2-Rn01456851_m1	Target	33.462505	3.1534724		33.462505		19.505558		13.956946		-1.2612381	2.3970137			Manual	3	15	Manual	0.2	201276		CARD 2 19 03 09
137		RAT UVB 4	Csf3-Rn00567344_m1	Target	28.698729	4.139534		28.698729		14.741782		13.956946		-4.0729837	16.830238			Manual	3	15	Manual	0.2	201276		CARD 2 19 03 09
138		RAT UVB 4	Il1a-Rn00566700_m1	Target	26.97501	6.788098		26.97501		13.018064		13.956946		0.9104099	0.5320339			Manual	3	15	Manual	0.2	201276		CARD 2 19 03 09
139		RAT UVB 4	Il1b-Rn00580432_m1	Target	24.503761	7.593377		24.503761		10.546815		13.956946		-3.6915283	12.919948			Manual	3	15	Manual	0.2	201276		CARD 2 19 03 09
140		RAT UVB 4	Il2-Rn99999181_m1	Target	Undetermined	0.04415898		40.0		26.043053		13.956946						Manual	3	15	Manual	0.2	201276		CARD 2 19 03 09
141		RAT UVB 4	Il3-Rn00580435_m1	Target	33.436207	3.413257		33.436207		19.47926		13.956946		-6.5001526	90.51924			Manual	3	15	Manual	0.2	201276		CARD 2 19 03 09
142		RAT UVB 4	Trpa1-Rn01473803_m1	Target	Undetermined	0.14253949		40.0		26.043053		13.956946						Manual	3	15	Manual	0.2	201276		CARD 2 19 03 09
143		RAT UVB 4	Il4-Rn01456866_m1	Target	Undetermined	0.103885174		40.0		26.043053		13.956946						Manual	3	15	Manual	0.2	201276		CARD 2 19 03 09
144		RAT UVB 4	Il5-Rn01459975_m1	Target	Undetermined	0.06478688		40.0		26.043053		13.956946						Manual	3	15	Manual	0.2	201276		CARD 2 19 03 09
145		RAT UVB 4	Il6-Rn00561420_m1	Target	27.76004	5.3236933		27.76004		13.803094		13.956946		-5.8174276	56.392353			Manual	3	15	Manual	0.2	201276		CARD 2 19 03 09
146		RAT UVB 4	Il7-Rn00681900_m1	Target	31.268082	2.9579368		31.268082		17.311134		13.956946		-0.34957123	1.2741818			Manual	3	15	Manual	0.2	201276		CARD 2 19 03 09
147		RAT UVB 4	Il9-Rn01448718_m1	Target	Undetermined	0.13321306		40.0		26.043053		13.956946						Manual	3	15	Manual	0.2	201276		CARD 2 19 03 09
148		RAT UVB 4	Il10-Rn01644839_m1	Target	30.899338	1.9121168		30.899338		16.94239		13.956946		-1.3840256	2.6099563			Manual	3	15	Manual	0.2	201276		CARD 2 19 03 09
149		RAT UVB 4	Il11-Rn00591721_m1	Target	34.423923	1.3597293		34.423923		20.466976		13.956946		1.0872078	0.47067145			Manual	3	15	Manual	0.2	201276		CARD 2 19 03 09
150		RAT UVB 4	Il12a-Rn00584538_m1	Target	30.902279	7.2271953		30.902279		16.945332		13.956946		-0.40029144	1.3197745			Manual	3	15	Manual	0.2	201276		CARD 2 19 03 09
151		RAT UVB 4	Il12b-Rn00575112_m1	Target	Undetermined	0.10093722		40.0		26.043053		13.956946						Manual	3	15	Manual	0.2	201276		CARD 2 19 03 09
152		RAT UVB 4	Il13-Rn00587615_m1	Target	38.127243	0.20585701		38.127243		24.170296		13.956946		2.506977	0.17592384			Manual	3	15	Manual	0.2	201276		CARD 2 19 03 09
153		RAT UVB 4	LOC682457-Rn01516136_m1	Target	26.85081	3.484299		26.85081		12.893863		13.956946		-0.20118332	1.1496409			Manual	3	15	Manual	0.2	201276		CARD 2 19 03 09
154		RAT UVB 4	Il15-Rn00689964_m1	Target	30.838827	4.308405		30.838827		16.881882		13.956946		-1.3078117	2.4756575			Manual	3	15	Manual	0.2	201276		CARD 2 19 03 09
155		RAT UVB 4	Il16-Rn01477722_m1	Target	27.769808	6.462247		27.769808		13.812861		13.956946		-0.9191761	1.8910351			Manual	3	15	Manual	0.2	201276		CARD 2 19 03 09
156		RAT UVB 4	LOC301289-Rn01757168_m1	Target	Undetermined	0.059145883		40.0		26.043053		13.956946						Manual	3	15	Manual	0.2	201276		CARD 2 19 03 09
157		RAT UVB 4	Il18-Rn01422083_m1	Target	27.898262	4.476605		27.898262		13.941316		13.956946		1.0213623	0.49265093			Manual	3	15	Manual	0.2	201276		CARD 2 19 03 09
158		RAT UVB 4	Il19-Rn01490483_m1	Target	33.742584	2.7839854		33.742584		19.785637		13.956946		-1.6033401	3.0384598			Manual	3	15	Manual	0.2	201276		CARD 2 19 03 09
159		RAT UVB 4	Il20-Rn01483978_m1	Target	34.554535	1.3779675		34.554535		20.597588		13.956946		3.6347961	0.08050398			Manual	3	15	Manual	0.2	201276		CARD 2 19 03 09
160		RAT UVB 4	Il21-Rn01755623_m1	Target	34.82019	2.6277351		34.82019		20.863243		13.956946		-5.116169	34.683292			Manual	3	15	Manual	0.2	201276		CARD 2 19 03 09
161		RAT UVB 4	Il23a-Rn00590334_g1	Target	31.364555	4.496356		31.364555		17.407608		13.956946		-1.5727997	2.9748144			Manual	3	15	Manual	0.2	201276		CARD 2 19 03 09
162		RAT UVB 4	Il24-Rn00591159_m1	Target	26.888529	7.1538205		26.888529		12.931582		13.956946		-6.284894	77.97253			Manual	3	15	Manual	0.2	201276		CARD 2 19 03 09
163		RAT UVB 4	Il27-Rn01510484_m1	Target	Undetermined	0.10073607		40.0		26.043053		13.956946		5.7592087	0.018463135			Manual	3	15	Manual	0.2	201276		CARD 2 19 03 09
164		RAT UVB 4	Ebi3-Rn01527778_m1	Target	28.74951	4.628721		28.74951		14.792563		13.956946		-3.8683329	14.604417			Manual	3	15	Manual	0.2	201276		CARD 2 19 03 09
165		RAT UVB 4	Gapdh-Rn99999916_s1	Target	20.530302	4.8440623		20.530302		6.5733557		13.956946		-1.7103672	3.2724411			Manual	3	15	Manual	0.2	201276		CARD 2 19 03 09
166		RAT UVB 4	Il33-Rn01759837_m1	Target	25.253328	6.1509123		25.253328		11.296382		13.956946		-2.200262	4.5956283			Manual	3	15	Manual	0.2	201276		CARD 2 19 03 09
167		RAT UVB 4	Tnf-Rn99999017_m1	Target	29.290102	2.5237103		29.290102		15.333156		13.956946		-0.8874445	1.8498964			Manual	3	15	Manual	0.2	201276		CARD 2 19 03 09
168		RAT UVB 4	Ptgs2-Rn01483828_m1	Target	24.679182	3.6070354		24.679182		10.722236		13.956946		-3.516304	11.442291			Manual	3	15	Manual	0.2	201276		CARD 2 19 03 09
169		RAT UVB 4	Ptges-Rn00572047_m1	Target	26.928019	6.2226763		26.928019		12.971072		13.956946		-1.4770184	2.7837281			Manual	3	15	Manual	0.2	201276		CARD 2 19 03 09
170		RAT UVB 4	Ptgis-Rn00580687_m1	Target	27.877434	5.0485234		27.877434		13.920487		13.956946		-4.134303	17.561			Manual	3	15	Manual	0.2	201276		CARD 2 19 03 09
171		RAT UVB 4	Fgf7-Rn00573319_m1	Target	26.368046	5.806987		26.368046		12.411099		13.956946		-3.6844893	12.857063			Manual	3	15	Manual	0.2	201276		CARD 2 19 03 09
172		RAT UVB 4	Nos2-Rn00561646_m1	Target	22.542406	6.4772215		22.542406		8.58546		13.956946		-5.9248447	60.751358			Manual	3	15	Manual	0.2	201276		CARD 2 19 03 09
173		RAT UVB 4	Trpv3-Rn01460303_m1	Target	27.78677	4.4371924		27.78677		13.8298235		13.956946		0.26242638	0.8336846			Manual	3	15	Manual	0.2	201276		CARD 2 19 03 09
174		RAT UVB 4	Trpv4-Rn00576745_m1	Target	27.123238	6.314904		27.123238		13.166291		13.956946		-1.1191349	2.1721668			Manual	3	15	Manual	0.2	201276		CARD 2 19 03 09
175		RAT UVB 4	Actb-Rn00667869_m1	Target	18.764599	6.8336444		18.764599		4.8076525		13.956946		-0.8237152	1.7699581			Manual	3	15	Manual	0.2	201276		CARD 2 19 03 09
176		RAT UVB 4	B2m-Rn00560865_m1	Target	19.920141	9.314752		19.920141		5.963195		13.956946		-1.0483913	2.0682225			Manual	3	15	Manual	0.2	201276		CARD 2 19 03 09
177		RAT UVB 4	Tubb3-Rn01431594_m1	Target	27.234005	5.0561657		27.234005		13.277059		13.956946		-1.3167896	2.4911115			Manual	3	15	Manual	0.2	201276		CARD 2 19 03 09
178		RAT UVB 4	Edn1-Rn00561129_m1	Target	29.071196	4.878529		29.071196		15.114249		13.956946		0.89253044	0.53866845			Manual	3	15	Manual	0.2	201276		CARD 2 19 03 09
179		RAT UVB 4	Mif-Rn00821234_g1	Target	23.13155	8.28749		23.13155		9.174603		13.956946		-0.8738556	1.8325539			Manual	3	15	Manual	0.2	201276		CARD 2 19 03 09
180		RAT UVB 4	C5-Rn01436156_m1	Target	33.88133	3.0554905		33.88133		19.924381		13.956946		-1.2767754	2.422968			Manual	3	15	Manual	0.2	201276		CARD 2 19 03 09
181		RAT UVB 4	Artn-Rn01761472_g1	Target	28.42664	7.811145		28.42664		14.469693		13.956946		-1.9181051	3.7792635			Manual	3	15	Manual	0.2	201276		CARD 2 19 03 09
182		RAT UVB 4	Lta4h-Rn01503878_m1	Target	27.818	6.765338		27.818		13.861054		13.956946		-0.9804611	1.973096			Manual	3	15	Manual	0.2	201276		CARD 2 19 03 09
183		RAT UVB 4	Ifng-Rn00594078_m1	Target	Undetermined	0.07459429		40.0		26.043053		13.956946		5.200363	0.027197858			Manual	3	15	Manual	0.2	201276		CARD 2 19 03 09
184		RAT UVB 4	C3-Rn00566466_m1	Target	29.773626	5.2655306		29.773626		15.81668		13.956946		-2.003869	4.0107417			Manual	3	15	Manual	0.2	201276		CARD 2 19 03 09
185		RAT UVB 4	Alox5-Rn00563172_m1	Target	27.676832	6.1029687		27.676832		13.719886		13.956946		-1.8909359	3.7087574			Manual	3	15	Manual	0.2	201276		CARD 2 19 03 09
186		RAT UVB 4	Alox15-Rn00696151_m1	Target	31.800434	1.6300752		31.800434		17.843487		13.956946		-8.135925	281.2921			Manual	3	15	Manual	0.2	201276		CARD 2 19 03 09
187		RAT UVB 4	Tgfb1-Rn00572010_m1	Target	25.116488	5.5300107		25.116488		11.159541		13.956946		-1.6189308	3.0714734			Manual	3	15	Manual	0.2	201276		CARD 2 19 03 09
188		RAT UVB 4	Hbegf-Rn00564075_m1	Target	26.073536	8.562881		26.073536		12.11659		13.956946		-2.0322475	4.090416			Manual	3	15	Manual	0.2	201276		CARD 2 19 03 09
189		RAT UVB 4	Areg-Rn00567471_m1	Target	28.40501	4.973681		28.40501		14.448064		13.956946		-2.05651	4.159788			Manual	3	15	Manual	0.2	201276		CARD 2 19 03 09
190		RAT UVB 4	Btc-Rn00673281_m1	Target	33.262253	2.5667539		33.262253		19.305305		13.956946		3.6668901	0.07873287			Manual	3	15	Manual	0.2	201276		CARD 2 19 03 09
191		RAT UVB 4	Ereg-Rn00572454_m1	Target	27.503998	4.467067		27.503998		13.547051		13.956946		0.79239845	0.5773834			Manual	3	15	Manual	0.2	201276		CARD 2 19 03 09
192		RAT UVB 4	Lif-Rn00573491_g1	Target	29.04048	4.1173563		29.04048		15.083533		13.956946		-2.2150202	4.6428804			Manual	3	15	Manual	0.2	201276		CARD 2 19 03 09
193		RAT CONTROL 3	Bdnf-Rn01484928_m1	Target	33.309097	3.4196002		33.309097		19.393154		13.915942		1.0114594	0.49604422			Manual	3	15	Manual	0.2	201276		CARD 2 19 03 09
194		RAT CONTROL 3	Ngf-Rn01533872_m1	Target	29.879126	3.2807775		29.879126		15.963183		13.915942		-0.5341654	1.4481041			Manual	3	15	Manual	0.2	201276		CARD 2 19 03 09
195		RAT CONTROL 3	Ccl1-Rn01752376_m1	Target	31.510204	3.1310248		31.510204		17.594261		13.915942		-2.2380867	4.71771			Manual	3	15	Manual	0.2	201276		CARD 2 19 03 09
196		RAT CONTROL 3	Ccl2-Rn00580555_m1	Target	28.633665	2.8958075		28.633665		14.717723		13.915942		0.03863144	0.97357804			Manual	3	15	Manual	0.2	201276		CARD 2 19 03 09
197		RAT CONTROL 3	Ccl3-Rn00564660_m1	Target	35.91727	0.41406727		35.91727		22.001328		13.915942		-0.021907806	1.0153012			Manual	3	15	Manual	0.2	201276		CARD 2 19 03 09
198		RAT CONTROL 3	Ccl4-Rn00587826_m1	Target	32.16504	3.965919		32.16504		18.249096		13.915942		-0.3759613	1.297704			Manual	3	15	Manual	0.2	201276		CARD 2 19 03 09
199		RAT CONTROL 3	Ccl5-Rn00579590_m1	Target	Undetermined	0.089216344		40.0		26.084057		13.915942		6.98666	0.007885074			Manual	3	15	Manual	0.2	201276		CARD 2 19 03 09
200		RAT CONTROL 3	Ccl6-Rn01456402_g1	Target	27.989195	3.8968396		27.989195		14.073253		13.915942		0.43148422	0.74149853			Manual	3	15	Manual	0.2	201276		CARD 2 19 03 09
201		RAT CONTROL 3	Ccl7-Rn01467286_m1	Target	28.321413	4.876654		28.321413		14.405471		13.915942		-0.5448475	1.4588661			Manual	3	15	Manual	0.2	201276		CARD 2 19 03 09
202		RAT CONTROL 3	Ccl9-Rn01471276_m1	Target	32.34161	2.5998		32.34161		18.425667		13.915942		-0.41737366	1.3354942			Manual	3	15	Manual	0.2	201276		CARD 2 19 03 09
203		RAT CONTROL 3	18S-Hs99999901_s1	Endogenous Control	13.915942	4.0531197		13.915942				13.915942						Manual	3	15	Manual	0.2	201276		CARD 2 19 03 09
204		RAT CONTROL 3	Ccl11-Rn00569995_m1	Target	33.019287	1.126356		33.019287		19.103344		13.915942		0.7711067	0.5859678			Manual	3	15	Manual	0.2	201276		CARD 2 19 03 09
205		RAT CONTROL 3	Ccl17-Rn00589290_m1	Target	32.36663	2.3584647		32.36663		18.450687		13.915942		-7.5287247	184.65962			Manual	3	15	Manual	0.2	201276		CARD 2 19 03 09
206		RAT CONTROL 3	Ccl19-Rn01439563_m1	Target	32.019505	4.762463		32.019505		18.103561		13.915942		-1.6097717	3.0520356			Manual	3	15	Manual	0.2	201276		CARD 2 19 03 09
207		RAT CONTROL 3	Ccl20-Rn00570287_m1	Target	30.02061	3.202037		30.02061		16.104668		13.915942		1.3739367	0.385837			Manual	3	15	Manual	0.2	201276		CARD 2 19 03 09
208		RAT CONTROL 3	Ccl21b-Rn01764651_g1	Target	25.893166	8.24143		25.893166		11.977223		13.915942		-0.42759895	1.3449932			Manual	3	15	Manual	0.2	201276		CARD 2 19 03 09
209		RAT CONTROL 3	Ccl22-Rn01536591_m1	Target	25.84733	8.120149		25.84733		11.931388		13.915942		-0.22981071	1.1726811			Manual	3	15	Manual	0.2	201276		CARD 2 19 03 09
210		RAT CONTROL 3	Ccl24-Rn01481451_m1	Target	30.864267	3.2210388		30.864267		16.948326		13.915942		0.33042908	0.7952999			Manual	3	15	Manual	0.2	201276		CARD 2 19 03 09
211		RAT CONTROL 3	Ccl25-Rn01403351_m1	Target	Undetermined	0.16850165		40.0		26.084057		13.915942						Manual	3	15	Manual	0.2	201276		CARD 2 19 03 09
212		RAT CONTROL 3	Ccl26-Rn01481484_m1	Target	Undetermined	0.11834289		40.0		26.084057		13.915942						Manual	3	15	Manual	0.2	201276		CARD 2 19 03 09
213		RAT CONTROL 3	Ccl27-Rn01437037_m1	Target	36.856377	0.425417		36.856377		22.940434		13.915942		-3.0389786	8.2190895			Manual	3	15	Manual	0.2	201276		CARD 2 19 03 09
214		RAT CONTROL 3	Ccl28-Rn00586715_m1	Target	Undetermined	0.12413735		40.0		26.084057		13.915942						Manual	3	15	Manual	0.2	201276		CARD 2 19 03 09
215		RAT CONTROL 3	Cxcl1-Rn00578225_m1	Target	29.722616	2.6345358		29.722616		15.806674		13.915942		-0.8034525	1.7452728			Manual	3	15	Manual	0.2	201276		CARD 2 19 03 09
216		RAT CONTROL 3	Cxcl2-Rn00586403_m1	Target	30.727352	4.1719046		30.727352		16.811409		13.915942		0.8468962	0.5559796			Manual	3	15	Manual	0.2	201276		CARD 2 19 03 09
217		RAT CONTROL 3	Cxcl3-Rn00593435_m1	Target	Undetermined	0.08844749		40.0		26.084057		13.915942						Manual	3	15	Manual	0.2	201276		CARD 2 19 03 09
218		RAT CONTROL 3	Pf4-Rn01768298_g1	Target	29.25686	6.4902368		29.25686		15.340919		13.915942		-0.27375412	1.2089496			Manual	3	15	Manual	0.2	201276		CARD 2 19 03 09
219		RAT CONTROL 3	Cxcl5-Rn00573587_g1	Target	29.369171	3.762909		29.369171		15.453229		13.915942		-1.4001722	2.6393309			Manual	3	15	Manual	0.2	201276		CARD 2 19 03 09
220		RAT CONTROL 3	Ppbp-Rn00596603_g1	Target	34.30306	2.2777505		34.30306		20.387115		13.915942		-5.5922966	48.244633			Manual	3	15	Manual	0.2	201276		CARD 2 19 03 09
221		RAT CONTROL 3	Cxcl9-Rn00595504_m1	Target	29.078716	4.6215925		29.078716		15.162774		13.915942		-1.6982641	3.2451026			Manual	3	15	Manual	0.2	201276		CARD 2 19 03 09
222		RAT CONTROL 3	Cxcl10-Rn00594648_m1	Target	31.167198	2.423583		31.167198		17.251255		13.915942		-3.0751266	8.4276285			Manual	3	15	Manual	0.2	201276		CARD 2 19 03 09
223		RAT CONTROL 3	Cxcl11-Rn00788262_g1	Target	33.56144	1.8816214		33.56144		19.645496		13.915942		-5.1508675	35.52758			Manual	3	15	Manual	0.2	201276		CARD 2 19 03 09
224		RAT CONTROL 3	Cxcl12-Rn00573260_m1	Target	25.321718	8.159796		25.321718		11.405776		13.915942		0.12547874	0.91669977			Manual	3	15	Manual	0.2	201276		CARD 2 19 03 09
225		RAT CONTROL 3	Cxcl13-Rn01450028_m1	Target	32.170143	2.9572916		32.170143		18.2542		13.915942		-0.14639664	1.1068016			Manual	3	15	Manual	0.2	201276		CARD 2 19 03 09
226		RAT CONTROL 3	Cxcl14-Rn01441840_m1	Target	24.522196	7.086188		24.522196		10.606254		13.915942		-0.38244247	1.3035469			Manual	3	15	Manual	0.2	201276		CARD 2 19 03 09
227		RAT CONTROL 3	Cxcl16-Rn01496393_m1	Target	24.493315	8.001086		24.493315		10.577373		13.915942		-0.9095688	1.8784839			Manual	3	15	Manual	0.2	201276		CARD 2 19 03 09
228		RAT CONTROL 3	Cxcl17-Rn01764053_m1	Target	Undetermined	0.015251875		40.0		26.084057		13.915942		5.461315	0.02269762			Manual	3	15	Manual	0.2	201276		CARD 2 19 03 09
229		RAT CONTROL 3	Xcl1-Rn00592605_m1	Target	31.85358	3.842654		31.85358		17.937637		13.915942		-8.041775	263.52112			Manual	3	15	Manual	0.2	201276		CARD 2 19 03 09
230		RAT CONTROL 3	Cx3cl1-Rn00593186_m1	Target	27.257238	4.1582417		27.257238		13.341296		13.915942		-0.50268173	1.4168448			Manual	3	15	Manual	0.2	201276		CARD 2 19 03 09
231		RAT CONTROL 3	Csf1-Rn00576849_m1	Target	26.78391	7.2238073		26.78391		12.867969		13.915942		-0.7478924	1.6793377			Manual	3	15	Manual	0.2	201276		CARD 2 19 03 09
232		RAT CONTROL 3	Csf2-Rn01456851_m1	Target	Undetermined	0.13763955		40.0		26.084057		13.915942		5.3172607	0.02508101			Manual	3	15	Manual	0.2	201276		CARD 2 19 03 09
233		RAT CONTROL 3	Csf3-Rn00567344_m1	Target	32.390247	2.6807837		32.390247		18.474304		13.915942		-0.34046173	1.2661618			Manual	3	15	Manual	0.2	201276		CARD 2 19 03 09
234		RAT CONTROL 3	Il1a-Rn00566700_m1	Target	25.872463	6.8161144		25.872463		11.956521		13.915942		-0.15113258	1.1104409			Manual	3	15	Manual	0.2	201276		CARD 2 19 03 09
235		RAT CONTROL 3	Il1b-Rn00580432_m1	Target	28.467564	7.463774		28.467564		14.551621		13.915942		0.3132782	0.80481094			Manual	3	15	Manual	0.2	201276		CARD 2 19 03 09
236		RAT CONTROL 3	Il2-Rn99999181_m1	Target	Undetermined	0.08066314		40.0		26.084057		13.915942						Manual	3	15	Manual	0.2	201276		CARD 2 19 03 09
237		RAT CONTROL 3	Il3-Rn00580435_m1	Target	Undetermined	0.13827848		40.0		26.084057		13.915942						Manual	3	15	Manual	0.2	201276		CARD 2 19 03 09
238		RAT CONTROL 3	Trpa1-Rn01473803_m1	Target	Undetermined	0.0654626		40.0		26.084057		13.915942						Manual	3	15	Manual	0.2	201276		CARD 2 19 03 09
239		RAT CONTROL 3	Il4-Rn01456866_m1	Target	Undetermined	0.10220714		40.0		26.084057		13.915942						Manual	3	15	Manual	0.2	201276		CARD 2 19 03 09
240		RAT CONTROL 3	Il5-Rn01459975_m1	Target	Undetermined	0.07524204		40.0		26.084057		13.915942						Manual	3	15	Manual	0.2	201276		CARD 2 19 03 09
241		RAT CONTROL 3	Il6-Rn00561420_m1	Target	32.40429	3.478998		32.40429		18.488346		13.915942		-1.1321754	2.19189			Manual	3	15	Manual	0.2	201276		CARD 2 19 03 09
242		RAT CONTROL 3	Il7-Rn00681900_m1	Target	31.020391	2.8940918		31.020391		17.10445		13.915942		-0.55625534	1.4704475			Manual	3	15	Manual	0.2	201276		CARD 2 19 03 09
243		RAT CONTROL 3	Il9-Rn01448718_m1	Target	Undetermined	0.03919173		40.0		26.084057		13.915942						Manual	3	15	Manual	0.2	201276		CARD 2 19 03 09
244		RAT CONTROL 3	Il10-Rn01644839_m1	Target	33.429443	1.4314296		33.429443		19.5135		13.915942		1.1870842	0.4391896			Manual	3	15	Manual	0.2	201276		CARD 2 19 03 09
245		RAT CONTROL 3	Il11-Rn00591721_m1	Target	33.24183	2.1588333		33.24183		19.325886		13.915942		-0.0538826	1.0380548			Manual	3	15	Manual	0.2	201276		CARD 2 19 03 09
246		RAT CONTROL 3	Il12a-Rn00584538_m1	Target	30.293932	6.803084		30.293932		16.37799		13.915942		-0.9676323	1.9556284			Manual	3	15	Manual	0.2	201276		CARD 2 19 03 09
247		RAT CONTROL 3	Il12b-Rn00575112_m1	Target	Undetermined	0.081947245		40.0		26.084057		13.915942						Manual	3	15	Manual	0.2	201276		CARD 2 19 03 09
248		RAT CONTROL 3	Il13-Rn00587615_m1	Target	Undetermined	0.14678563		40.0		26.084057		13.915942		4.420738	0.04669014			Manual	3	15	Manual	0.2	201276		CARD 2 19 03 09
249		RAT CONTROL 3	LOC682457-Rn01516136_m1	Target	26.851904	4.0754294		26.851904		12.935962		13.915942		-0.15908432	1.1165782			Manual	3	15	Manual	0.2	201276		CARD 2 19 03 09
250		RAT CONTROL 3	Il15-Rn00689964_m1	Target	31.873074	3.8011281		31.873074		17.95713		13.915942		-0.23256302	1.1749204			Manual	3	15	Manual	0.2	201276		CARD 2 19 03 09
251		RAT CONTROL 3	Il16-Rn01477722_m1	Target	27.32018	7.083712		27.32018		13.404239		13.915942		-1.3277988	2.510194			Manual	3	15	Manual	0.2	201276		CARD 2 19 03 09
252		RAT CONTROL 3	LOC301289-Rn01757168_m1	Target	Undetermined	0.10562853		40.0		26.084057		13.915942						Manual	3	15	Manual	0.2	201276		CARD 2 19 03 09
253		RAT CONTROL 3	Il18-Rn01422083_m1	Target	26.94481	5.570314		26.94481		13.028869		13.915942		0.10891533	0.92728496			Manual	3	15	Manual	0.2	201276		CARD 2 19 03 09
254		RAT CONTROL 3	Il19-Rn01490483_m1	Target	35.1426	2.0654109		35.1426		21.226658		13.915942		-0.16231918	1.1190847			Manual	3	15	Manual	0.2	201276		CARD 2 19 03 09
255		RAT CONTROL 3	Il20-Rn01483978_m1	Target	30.040493	3.5195622		30.040493		16.12455		13.915942		-0.8382416	1.7878697			Manual	3	15	Manual	0.2	201276		CARD 2 19 03 09
256		RAT CONTROL 3	Il21-Rn01755623_m1	Target	Undetermined	0.050935667		40.0		26.084057		13.915942						Manual	3	15	Manual	0.2	201276		CARD 2 19 03 09
257		RAT CONTROL 3	Il23a-Rn00590334_g1	Target	31.637302	4.59909		31.637302		17.72136		13.915942		-1.2590485	2.3933783			Manual	3	15	Manual	0.2	201276		CARD 2 19 03 09
258		RAT CONTROL 3	Il24-Rn00591159_m1	Target	31.812487	4.9440427		31.812487		17.896545		13.915942		-1.319931	2.4965417			Manual	3	15	Manual	0.2	201276		CARD 2 19 03 09
259		RAT CONTROL 3	Il27-Rn01510484_m1	Target	Undetermined	0.110612005		40.0		26.084057		13.915942		5.800213	0.017945765			Manual	3	15	Manual	0.2	201276		CARD 2 19 03 09
260		RAT CONTROL 3	Ebi3-Rn01527778_m1	Target	30.15688	3.9532442		30.15688		16.240936		13.915942		-2.41996	5.351562			Manual	3	15	Manual	0.2	201276		CARD 2 19 03 09
261		RAT CONTROL 3	Gapdh-Rn99999916_s1	Target	21.468086	4.9411187		21.468086		7.552144		13.915942		-0.7315788	1.6604552			Manual	3	15	Manual	0.2	201276		CARD 2 19 03 09
262		RAT CONTROL 3	Il33-Rn01759837_m1	Target	26.343796	5.1783175		26.343796		12.427854		13.915942		-1.0687904	2.097674			Manual	3	15	Manual	0.2	201276		CARD 2 19 03 09
263		RAT CONTROL 3	Tnf-Rn99999017_m1	Target	30.192715	2.3464177		30.192715		16.276772		13.915942		0.056171417	0.96181315			Manual	3	15	Manual	0.2	201276		CARD 2 19 03 09
264		RAT CONTROL 3	Ptgs2-Rn01483828_m1	Target	28.096004	3.4556115		28.096004		14.180062		13.915942		-0.0584774	1.0413661			Manual	3	15	Manual	0.2	201276		CARD 2 19 03 09
265		RAT CONTROL 3	Ptges-Rn00572047_m1	Target	26.63617	5.2970333		26.63617		12.720227		13.915942		-1.7278633	3.3123689			Manual	3	15	Manual	0.2	201276		CARD 2 19 03 09
266		RAT CONTROL 3	Ptgis-Rn00580687_m1	Target	30.764027	4.2050657		30.764027		16.848083		13.915942		-1.206707	2.3081021			Manual	3	15	Manual	0.2	201276		CARD 2 19 03 09
267		RAT CONTROL 3	Fgf7-Rn00573319_m1	Target	29.372173	3.95735		29.372173		15.456231		13.915942		-0.63935757	1.5576354			Manual	3	15	Manual	0.2	201276		CARD 2 19 03 09
268		RAT CONTROL 3	Nos2-Rn00561646_m1	Target	29.707392	5.877607		29.707392		15.79145		13.915942		1.2811451	0.41146877			Manual	3	15	Manual	0.2	201276		CARD 2 19 03 09
269		RAT CONTROL 3	Trpv3-Rn01460303_m1	Target	27.19503	4.426953		27.19503		13.279088		13.915942		-0.2883091	1.2212081			Manual	3	15	Manual	0.2	201276		CARD 2 19 03 09
270		RAT CONTROL 3	Trpv4-Rn00576745_m1	Target	27.411308	6.6681523		27.411308		13.495366		13.915942		-0.79006004	1.7291465			Manual	3	15	Manual	0.2	201276		CARD 2 19 03 09
271		RAT CONTROL 3	Actb-Rn00667869_m1	Target	19.193634	7.014449		19.193634		5.277692		13.915942		-0.35367584	1.2778122			Manual	3	15	Manual	0.2	201276		CARD 2 19 03 09
272		RAT CONTROL 3	B2m-Rn00560865_m1	Target	20.141771	9.476646		20.141771		6.225829		13.915942		-0.78575706	1.7239968			Manual	3	15	Manual	0.2	201276		CARD 2 19 03 09
273		RAT CONTROL 3	Tubb3-Rn01431594_m1	Target	27.585646	4.764213		27.585646		13.6697035		13.915942		-0.92414474	1.897559			Manual	3	15	Manual	0.2	201276		CARD 2 19 03 09
274		RAT CONTROL 3	Edn1-Rn00561129_m1	Target	28.701565	4.779146		28.701565		14.785623		13.915942		0.5639038	0.6764692			Manual	3	15	Manual	0.2	201276		CARD 2 19 03 09
275		RAT CONTROL 3	Mif-Rn00821234_g1	Target	23.466604	8.638188		23.466604		9.550662		13.915942		-0.497797	1.4120557			Manual	3	15	Manual	0.2	201276		CARD 2 19 03 09
276		RAT CONTROL 3	C5-Rn01436156_m1	Target	32.71418	3.4250736		32.71418		18.798237		13.915942		-2.4029198	5.2887244			Manual	3	15	Manual	0.2	201276		CARD 2 19 03 09
277		RAT CONTROL 3	Artn-Rn01761472_g1	Target	29.527576	6.733636		29.527576		15.611634		13.915942		-0.77616405	1.7125713			Manual	3	15	Manual	0.2	201276		CARD 2 19 03 09
278		RAT CONTROL 3	Lta4h-Rn01503878_m1	Target	28.305664	5.8040605		28.305664		14.389722		13.915942		-0.45179367	1.3677397			Manual	3	15	Manual	0.2	201276		CARD 2 19 03 09
279		RAT CONTROL 3	Ifng-Rn00594078_m1	Target	Undetermined	0.063711494		40.0		26.084057		13.915942		5.2413673	0.026435724			Manual	3	15	Manual	0.2	201276		CARD 2 19 03 09
280		RAT CONTROL 3	C3-Rn00566466_m1	Target	32.049343	3.447823		32.049343		18.1334		13.915942		0.31285095	0.8050493			Manual	3	15	Manual	0.2	201276		CARD 2 19 03 09
281		RAT CONTROL 3	Alox5-Rn00563172_m1	Target	28.767075	5.1822796		28.767075		14.851132		13.915942		-0.75968933	1.693126			Manual	3	15	Manual	0.2	201276		CARD 2 19 03 09
282		RAT CONTROL 3	Alox15-Rn00696151_m1	Target	34.248077	1.1496217		34.248077		20.332134		13.915942		-5.647278	50.118725			Manual	3	15	Manual	0.2	201276		CARD 2 19 03 09
283		RAT CONTROL 3	Tgfb1-Rn00572010_m1	Target	25.803932	4.78883		25.803932		11.88799		13.915942		-0.89048195	1.8537953			Manual	3	15	Manual	0.2	201276		CARD 2 19 03 09
284		RAT CONTROL 3	Hbegf-Rn00564075_m1	Target	28.328253	8.30536		28.328253		14.412311		13.915942		0.2634735	0.83307976			Manual	3	15	Manual	0.2	201276		CARD 2 19 03 09
285		RAT CONTROL 3	Areg-Rn00567471_m1	Target	29.713238	4.0345864		29.713238		15.797296		13.915942		-0.70727825	1.632721			Manual	3	15	Manual	0.2	201276		CARD 2 19 03 09
286		RAT CONTROL 3	Btc-Rn00673281_m1	Target	30.599318	3.6988847		30.599318		16.683376		13.915942		1.044961	0.48465803			Manual	3	15	Manual	0.2	201276		CARD 2 19 03 09
287		RAT CONTROL 3	Ereg-Rn00572454_m1	Target	25.954403	4.8659854		25.954403		12.038461		13.915942		-0.71619225	1.6428403			Manual	3	15	Manual	0.2	201276		CARD 2 19 03 09
288		RAT CONTROL 3	Lif-Rn00573491_g1	Target	31.141226	3.3391128		31.141226		17.225285		13.915942		-0.07326889	1.0520978			Manual	3	15	Manual	0.2	201276		CARD 2 19 03 09
289		RAT CONTROL 4	Bdnf-Rn01484928_m1	Target	Undetermined	0.055369914		40.0		26.018131		13.98187		7.6364365	0.005025781			Manual	3	15	Manual	0.2	201276		CARD 2 19 03 09
290		RAT CONTROL 4	Ngf-Rn01533872_m1	Target	30.371426	2.5359895		30.371426		16.389557		13.98187		-0.1077919	1.0775777			Manual	3	15	Manual	0.2	201276		CARD 2 19 03 09
291		RAT CONTROL 4	Ccl1-Rn01752376_m1	Target	32.95822	2.6118195		32.95822		18.976353		13.98187		-0.8559952	1.8100069			Manual	3	15	Manual	0.2	201276		CARD 2 19 03 09
292		RAT CONTROL 4	Ccl2-Rn00580555_m1	Target	29.73691	2.5657408		29.73691		15.75504		13.98187		1.0759487	0.474359			Manual	3	15	Manual	0.2	201276		CARD 2 19 03 09
293		RAT CONTROL 4	Ccl3-Rn00564660_m1	Target	34.9856	0.50349367		34.9856		21.00373		13.98187		-1.0195045	2.0272226			Manual	3	15	Manual	0.2	201276		CARD 2 19 03 09
294		RAT CONTROL 4	Ccl4-Rn00587826_m1	Target	30.88433	3.91916		30.88433		16.902462		13.98187		-1.7225952	3.3002956			Manual	3	15	Manual	0.2	201276		CARD 2 19 03 09
295		RAT CONTROL 4	Ccl5-Rn00579590_m1	Target	31.969183	3.01038		31.969183		17.987312		13.98187		-1.1100845	2.158583			Manual	3	15	Manual	0.2	201276		CARD 2 19 03 09
296		RAT CONTROL 4	Ccl6-Rn01456402_g1	Target	28.041538	3.6355722		28.041538		14.059669		13.98187		0.4179001	0.74851334			Manual	3	15	Manual	0.2	201276		CARD 2 19 03 09
297		RAT CONTROL 4	Ccl7-Rn01467286_m1	Target	30.204622	4.23795		30.204622		16.222752		13.98187		1.2724333	0.413961			Manual	3	15	Manual	0.2	201276		CARD 2 19 03 09
298		RAT CONTROL 4	Ccl9-Rn01471276_m1	Target	31.697878	3.0136073		31.697878		17.716007		13.98187		-1.1270332	2.1840913			Manual	3	15	Manual	0.2	201276		CARD 2 19 03 09
299		RAT CONTROL 4	18S-Hs99999901_s1	Endogenous Control	13.98187	4.1573963		13.98187				13.98187						Manual	3	15	Manual	0.2	201276		CARD 2 19 03 09
300		RAT CONTROL 4	Ccl11-Rn00569995_m1	Target	33.688374	0.9585634		33.688374		19.706505		13.98187		1.3742676	0.3857485			Manual	3	15	Manual	0.2	201276		CARD 2 19 03 09
301		RAT CONTROL 4	Ccl17-Rn00589290_m1	Target	33.7849	1.768198		33.7849		19.803032		13.98187		-6.17638	72.322876			Manual	3	15	Manual	0.2	201276		CARD 2 19 03 09
302		RAT CONTROL 4	Ccl19-Rn01439563_m1	Target	32.432205	3.8569748		32.432205		18.450336		13.98187		-1.2629967	2.3999372			Manual	3	15	Manual	0.2	201276		CARD 2 19 03 09
303		RAT CONTROL 4	Ccl20-Rn00570287_m1	Target	30.577625	3.2707014		30.577625		16.595757		13.98187		1.8650255	0.27451834			Manual	3	15	Manual	0.2	201276		CARD 2 19 03 09
304		RAT CONTROL 4	Ccl21b-Rn01764651_g1	Target	27.127354	6.7396626		27.127354		13.145484		13.98187		0.7406616	0.59846485			Manual	3	15	Manual	0.2	201276		CARD 2 19 03 09
305		RAT CONTROL 4	Ccl22-Rn01536591_m1	Target	26.559776	7.1835923		26.559776		12.577907		13.98187		0.416708	0.7491321			Manual	3	15	Manual	0.2	201276		CARD 2 19 03 09
306		RAT CONTROL 4	Ccl24-Rn01481451_m1	Target	31.34245	3.244035		31.34245		17.36058		13.98187		0.7426834	0.59762675			Manual	3	15	Manual	0.2	201276		CARD 2 19 03 09
307		RAT CONTROL 4	Ccl25-Rn01403351_m1	Target	Undetermined	0.10765325		40.0		26.018131		13.98187						Manual	3	15	Manual	0.2	201276		CARD 2 19 03 09
308		RAT CONTROL 4	Ccl26-Rn01481484_m1	Target	Undetermined	0.065028116		40.0		26.018131		13.98187						Manual	3	15	Manual	0.2	201276		CARD 2 19 03 09
309		RAT CONTROL 4	Ccl27-Rn01437037_m1	Target	Undetermined	0.05181406		40.0		26.018131		13.98187						Manual	3	15	Manual	0.2	201276		CARD 2 19 03 09
310		RAT CONTROL 4	Ccl28-Rn00586715_m1	Target	Undetermined	0.050326135		40.0		26.018131		13.98187						Manual	3	15	Manual	0.2	201276		CARD 2 19 03 09
311		RAT CONTROL 4	Cxcl1-Rn00578225_m1	Target	30.707884	2.359265		30.707884		16.726013		13.98187		0.11588669	0.92281497			Manual	3	15	Manual	0.2	201276		CARD 2 19 03 09
312		RAT CONTROL 4	Cxcl2-Rn00586403_m1	Target	29.097527	4.1381693		29.097527		15.115657		13.98187		-0.848856	1.8010721			Manual	3	15	Manual	0.2	201276		CARD 2 19 03 09
313		RAT CONTROL 4	Cxcl3-Rn00593435_m1	Target	Undetermined	0.066419825		40.0		26.018131		13.98187						Manual	3	15	Manual	0.2	201276		CARD 2 19 03 09
314		RAT CONTROL 4	Pf4-Rn01768298_g1	Target	30.052261	5.3512225		30.052261		16.070393		13.98187		0.45571995	0.72914624			Manual	3	15	Manual	0.2	201276		CARD 2 19 03 09
315		RAT CONTROL 4	Cxcl5-Rn00573587_g1	Target	30.216629	3.2881553		30.216629		16.23476		13.98187		-0.6186409	1.535428			Manual	3	15	Manual	0.2	201276		CARD 2 19 03 09
316		RAT CONTROL 4	Ppbp-Rn00596603_g1	Target	34.63888	2.2728848		34.63888		20.657013		13.98187		-5.322399	40.01306			Manual	3	15	Manual	0.2	201276		CARD 2 19 03 09
317		RAT CONTROL 4	Cxcl9-Rn00595504_m1	Target	29.275951	4.5346136		29.275951		15.294082		13.98187		-1.5669565	2.9627903			Manual	3	15	Manual	0.2	201276		CARD 2 19 03 09
318		RAT CONTROL 4	Cxcl10-Rn00594648_m1	Target	31.688974	2.2622705		31.688974		17.707104		13.98187		-2.619278	6.144425			Manual	3	15	Manual	0.2	201276		CARD 2 19 03 09
319		RAT CONTROL 4	Cxcl11-Rn00788262_g1	Target	33.472553	2.3610206		33.472553		19.490685		13.98187		-5.3056793	39.552017			Manual	3	15	Manual	0.2	201276		CARD 2 19 03 09
320		RAT CONTROL 4	Cxcl12-Rn00573260_m1	Target	26.05841	6.9559026		26.05841		12.076541		13.98187		0.79624367	0.57584655			Manual	3	15	Manual	0.2	201276		CARD 2 19 03 09
321		RAT CONTROL 4	Cxcl13-Rn01450028_m1	Target	30.805819	3.3182902		30.805819		16.823948		13.98187		-1.5766487	2.9827616			Manual	3	15	Manual	0.2	201276		CARD 2 19 03 09
322		RAT CONTROL 4	Cxcl14-Rn01441840_m1	Target	25.33256	7.137766		25.33256		11.35069		13.98187		0.3619938	0.7780885			Manual	3	15	Manual	0.2	201276		CARD 2 19 03 09
323		RAT CONTROL 4	Cxcl16-Rn01496393_m1	Target	25.575994	6.4558997		25.575994		11.594125		13.98187		0.10718346	0.9283988			Manual	3	15	Manual	0.2	201276		CARD 2 19 03 09
324		RAT CONTROL 4	Cxcl17-Rn01764053_m1	Target	Undetermined	0.06227384		40.0		26.018131		13.98187		5.3953896	0.023758877			Manual	3	15	Manual	0.2	201276		CARD 2 19 03 09
325		RAT CONTROL 4	Xcl1-Rn00592605_m1	Target	Undetermined	0.17259565		40.0		26.018131		13.98187						Manual	3	15	Manual	0.2	201276		CARD 2 19 03 09
326		RAT CONTROL 4	Cx3cl1-Rn00593186_m1	Target	28.33427	3.5181215		28.33427		14.352401		13.98187		0.50842285	0.70299053			Manual	3	15	Manual	0.2	201276		CARD 2 19 03 09
327		RAT CONTROL 4	Csf1-Rn00576849_m1	Target	27.522846	6.21599		27.522846		13.540977		13.98187		-0.074884415	1.0532767			Manual	3	15	Manual	0.2	201276		CARD 2 19 03 09
328		RAT CONTROL 4	Csf2-Rn01456851_m1	Target	Undetermined	0.12260501		40.0		26.018131		13.98187		5.251335	0.026253706			Manual	3	15	Manual	0.2	201276		CARD 2 19 03 09
329		RAT CONTROL 4	Csf3-Rn00567344_m1	Target	35.91372	1.1953626		35.91372		21.93185		13.98187		3.1170845	0.11525614			Manual	3	15	Manual	0.2	201276		CARD 2 19 03 09
330		RAT CONTROL 4	Il1a-Rn00566700_m1	Target	26.22686	6.862132		26.22686		12.24499		13.98187		0.13733673	0.909196			Manual	3	15	Manual	0.2	201276		CARD 2 19 03 09
331		RAT CONTROL 4	Il1b-Rn00580432_m1	Target	28.332582	6.354848		28.332582		14.350713		13.98187		0.11236954	0.9250674			Manual	3	15	Manual	0.2	201276		CARD 2 19 03 09
332		RAT CONTROL 4	Il2-Rn99999181_m1	Target	Undetermined	0.059443824		40.0		26.018131		13.98187						Manual	3	15	Manual	0.2	201276		CARD 2 19 03 09
333		RAT CONTROL 4	Il3-Rn00580435_m1	Target	Undetermined	0.1299651		40.0		26.018131		13.98187						Manual	3	15	Manual	0.2	201276		CARD 2 19 03 09
334		RAT CONTROL 4	Trpa1-Rn01473803_m1	Target	Undetermined	0.0570429		40.0		26.018131		13.98187						Manual	3	15	Manual	0.2	201276		CARD 2 19 03 09
335		RAT CONTROL 4	Il4-Rn01456866_m1	Target	Undetermined	0.0574923		40.0		26.018131		13.98187						Manual	3	15	Manual	0.2	201276		CARD 2 19 03 09
336		RAT CONTROL 4	Il5-Rn01459975_m1	Target	Undetermined	0.12022253		40.0		26.018131		13.98187						Manual	3	15	Manual	0.2	201276		CARD 2 19 03 09
337		RAT CONTROL 4	Il6-Rn00561420_m1	Target	32.08243	3.4216764		32.08243		18.100563		13.98187		-1.5199585	2.867828			Manual	3	15	Manual	0.2	201276		CARD 2 19 03 09
338		RAT CONTROL 4	Il7-Rn00681900_m1	Target	31.306566	2.2797992		31.306566		17.324696		13.98187		-0.33600998	1.2622608			Manual	3	15	Manual	0.2	201276		CARD 2 19 03 09
339		RAT CONTROL 4	Il9-Rn01448718_m1	Target	Undetermined	0.07774448		40.0		26.018131		13.98187						Manual	3	15	Manual	0.2	201276		CARD 2 19 03 09
340		RAT CONTROL 4	Il10-Rn01644839_m1	Target	34.86121	1.0254973		34.86121		20.879341		13.98187		2.552925	0.17040917			Manual	3	15	Manual	0.2	201276		CARD 2 19 03 09
341		RAT CONTROL 4	Il11-Rn00591721_m1	Target	33.935104	2.3312135		33.935104		19.953236		13.98187		0.57346725	0.6719998			Manual	3	15	Manual	0.2	201276		CARD 2 19 03 09
342		RAT CONTROL 4	Il12a-Rn00584538_m1	Target	31.412638	6.3601527		31.412638		17.430767		13.98187		0.08514404	0.94269043			Manual	3	15	Manual	0.2	201276		CARD 2 19 03 09
343		RAT CONTROL 4	Il12b-Rn00575112_m1	Target	33.34995	2.903825		33.34995		19.36808		13.98187		-6.611332	97.77081			Manual	3	15	Manual	0.2	201276		CARD 2 19 03 09
344		RAT CONTROL 4	Il13-Rn00587615_m1	Target	Undetermined	0.13920048		40.0		26.018131		13.98187		4.3548126	0.0488732			Manual	3	15	Manual	0.2	201276		CARD 2 19 03 09
345		RAT CONTROL 4	LOC682457-Rn01516136_m1	Target	27.393972	3.4697769		27.393972		13.412103		13.98187		0.31705666	0.8027059			Manual	3	15	Manual	0.2	201276		CARD 2 19 03 09
346		RAT CONTROL 4	Il15-Rn00689964_m1	Target	30.905794	4.1007857		30.905794		16.923923		13.98187		-1.26577	2.404555			Manual	3	15	Manual	0.2	201276		CARD 2 19 03 09
347		RAT CONTROL 4	Il16-Rn01477722_m1	Target	28.336689	6.474643		28.336689		14.354819		13.98187		-0.37721825	1.298835			Manual	3	15	Manual	0.2	201276		CARD 2 19 03 09
348		RAT CONTROL 4	LOC301289-Rn01757168_m1	Target	Undetermined	0.05121772		40.0		26.018131		13.98187						Manual	3	15	Manual	0.2	201276		CARD 2 19 03 09
349		RAT CONTROL 4	Il18-Rn01422083_m1	Target	28.188116	4.1787925		28.188116		14.206246		13.98187		1.286293	0.41000316			Manual	3	15	Manual	0.2	201276		CARD 2 19 03 09
350		RAT CONTROL 4	Il19-Rn01490483_m1	Target	Undetermined	0.09328639		40.0		26.018131		13.98187		4.629154	0.04040971			Manual	3	15	Manual	0.2	201276		CARD 2 19 03 09
351		RAT CONTROL 4	Il20-Rn01483978_m1	Target	29.879911	3.5145		29.879911		15.898042		13.98187		-1.0647497	2.091807			Manual	3	15	Manual	0.2	201276		CARD 2 19 03 09
352		RAT CONTROL 4	Il21-Rn01755623_m1	Target	Undetermined	0.035862878		40.0		26.018131		13.98187						Manual	3	15	Manual	0.2	201276		CARD 2 19 03 09
353		RAT CONTROL 4	Il23a-Rn00590334_g1	Target	31.463964	4.1832285		31.463964		17.482094		13.98187		-1.4983139	2.8251235			Manual	3	15	Manual	0.2	201276		CARD 2 19 03 09
354		RAT CONTROL 4	Il24-Rn00591159_m1	Target	33.21591	2.7269359		33.21591		19.234043		13.98187		0.01756668	0.9878975			Manual	3	15	Manual	0.2	201276		CARD 2 19 03 09
355		RAT CONTROL 4	Il27-Rn01510484_m1	Target	34.219852	2.8206105		34.219852		20.237984		13.98187		-0.04586029	1.0322986			Manual	3	15	Manual	0.2	201276		CARD 2 19 03 09
356		RAT CONTROL 4	Ebi3-Rn01527778_m1	Target	31.842434	2.8443346		31.842434		17.860565		13.98187		-0.8003311	1.7415007			Manual	3	15	Manual	0.2	201276		CARD 2 19 03 09
357		RAT CONTROL 4	Gapdh-Rn99999916_s1	Target	20.302076	3.9129925		20.302076		6.3202066		13.98187		-1.9635162	3.9001138			Manual	3	15	Manual	0.2	201276		CARD 2 19 03 09
358		RAT CONTROL 4	Il33-Rn01759837_m1	Target	26.396202	4.8588743		26.396202		12.414332		13.98187		-1.0823116	2.1174262			Manual	3	15	Manual	0.2	201276		CARD 2 19 03 09
359		RAT CONTROL 4	Tnf-Rn99999017_m1	Target	32.040783	1.805923		32.040783		18.058914		13.98187		1.838314	0.2796484			Manual	3	15	Manual	0.2	201276		CARD 2 19 03 09
360		RAT CONTROL 4	Ptgs2-Rn01483828_m1	Target	28.68993	2.8578734		28.68993		14.70806		13.98187		0.46952057	0.72220457			Manual	3	15	Manual	0.2	201276		CARD 2 19 03 09
361		RAT CONTROL 4	Ptges-Rn00572047_m1	Target	27.983122	5.103858		27.983122		14.001252		13.98187		-0.44683838	1.3630499			Manual	3	15	Manual	0.2	201276		CARD 2 19 03 09
362		RAT CONTROL 4	Ptgis-Rn00580687_m1	Target	29.99206	3.74244		29.99206		16.01019		13.98187		-2.0446014	4.1255927			Manual	3	15	Manual	0.2	201276		CARD 2 19 03 09
363		RAT CONTROL 4	Fgf7-Rn00573319_m1	Target	29.83789	3.085343		29.83789		15.856021		13.98187		-0.23956776	1.1806389			Manual	3	15	Manual	0.2	201276		CARD 2 19 03 09
364		RAT CONTROL 4	Nos2-Rn00561646_m1	Target	28.282047	4.8290234		28.282047		14.300178		13.98187		-0.21012688	1.1567899			Manual	3	15	Manual	0.2	201276		CARD 2 19 03 09
365		RAT CONTROL 4	Trpv3-Rn01460303_m1	Target	28.607025	3.2745833		28.607025		14.625155		13.98187		1.0577583	0.48037788			Manual	3	15	Manual	0.2	201276		CARD 2 19 03 09
366		RAT CONTROL 4	Trpv4-Rn00576745_m1	Target	28.438244	5.1007733		28.438244		14.456374		13.98187		0.17094803	0.8882588			Manual	3	15	Manual	0.2	201276		CARD 2 19 03 09
367		RAT CONTROL 4	Actb-Rn00667869_m1	Target	20.224077	5.2576356		20.224077		6.2422075		13.98187		0.61083984	0.6548154			Manual	3	15	Manual	0.2	201276		CARD 2 19 03 09
368		RAT CONTROL 4	B2m-Rn00560865_m1	Target	20.734364	6.3094864		20.734364		6.752494		13.98187		-0.25909233	1.1967256			Manual	3	15	Manual	0.2	201276		CARD 2 19 03 09
369		RAT CONTROL 4	Tubb3-Rn01431594_m1	Target	29.05779	3.8802161		29.05779		15.075921		13.98187		0.48207283	0.7159482			Manual	3	15	Manual	0.2	201276		CARD 2 19 03 09
370		RAT CONTROL 4	Edn1-Rn00561129_m1	Target	30.112103	3.687787		30.112103		16.130234		13.98187		1.908515	0.2663666			Manual	3	15	Manual	0.2	201276		CARD 2 19 03 09
371		RAT CONTROL 4	Mif-Rn00821234_g1	Target	24.129204	6.61362		24.129204		10.147334		13.98187		0.098875046	0.9337608			Manual	3	15	Manual	0.2	201276		CARD 2 19 03 09
372		RAT CONTROL 4	C5-Rn01436156_m1	Target	35.131516	2.302646		35.131516		21.149647		13.98187		-0.051509857	1.0363489			Manual	3	15	Manual	0.2	201276		CARD 2 19 03 09
373		RAT CONTROL 4	Artn-Rn01761472_g1	Target	30.18043	5.3710623		30.18043		16.198559		13.98187		-0.1892395	1.1401626			Manual	3	15	Manual	0.2	201276		CARD 2 19 03 09
374		RAT CONTROL 4	Lta4h-Rn01503878_m1	Target	28.970203	5.029769		28.970203		14.988334		13.98187		0.14681816	0.9032403			Manual	3	15	Manual	0.2	201276		CARD 2 19 03 09
375		RAT CONTROL 4	Ifng-Rn00594078_m1	Target	Undetermined	0.041529126		40.0		26.018131		13.98187		5.1754417	0.02767176			Manual	3	15	Manual	0.2	201276		CARD 2 19 03 09
376		RAT CONTROL 4	C3-Rn00566466_m1	Target	32.63156	3.0764954		32.63156		18.649693		13.98187		0.8291435	0.5628633			Manual	3	15	Manual	0.2	201276		CARD 2 19 03 09
377		RAT CONTROL 4	Alox5-Rn00563172_m1	Target	28.986181	4.2328773		28.986181		15.004312		13.98187		-0.60651016	1.5225717			Manual	3	15	Manual	0.2	201276		CARD 2 19 03 09
378		RAT CONTROL 4	Alox15-Rn00696151_m1	Target	35.687103	0.9270289		35.687103		21.705235		13.98187		-4.2741776	19.348871			Manual	3	15	Manual	0.2	201276		CARD 2 19 03 09
379		RAT CONTROL 4	Tgfb1-Rn00572010_m1	Target	26.619982	4.606732		26.619982		12.638112		13.98187		-0.14035988	1.10218			Manual	3	15	Manual	0.2	201276		CARD 2 19 03 09
380		RAT CONTROL 4	Hbegf-Rn00564075_m1	Target	28.846544	6.0343404		28.846544		14.864675		13.98187		0.7158375	0.6088516			Manual	3	15	Manual	0.2	201276		CARD 2 19 03 09
381		RAT CONTROL 4	Areg-Rn00567471_m1	Target	31.814224	3.1858697		31.814224		17.832355		13.98187		1.3277817	0.39838034			Manual	3	15	Manual	0.2	201276		CARD 2 19 03 09
382		RAT CONTROL 4	Btc-Rn00673281_m1	Target	30.337265	3.6712546		30.337265		16.355396		13.98187		0.71698093	0.60836923			Manual	3	15	Manual	0.2	201276		CARD 2 19 03 09
383		RAT CONTROL 4	Ereg-Rn00572454_m1	Target	27.65914	4.03159		27.65914		13.67727		13.98187		0.92261696	0.52755123			Manual	3	15	Manual	0.2	201276		CARD 2 19 03 09
384		RAT CONTROL 4	Lif-Rn00573491_g1	Target	31.051754	3.4006474		31.051754		17.069885		13.98187		-0.22866821	1.1717528			Manual	3	15	Manual	0.2	201276		CARD 2 19 03 09
1		RAT UVB 5	Bdnf-Rn01484928_m1	Target	Undetermined	0.007210383		40.0		25.963097		14.036902		7.581402	0.005221204			Manual	3	15	Manual	0.2	201276		CARD 3 23  03 09
2		RAT UVB 5	Ngf-Rn01533872_m1	Target	29.874172	3.2707553		29.874172		15.83727		14.036902		-0.660079	1.5801692			Manual	3	15	Manual	0.2	201276		CARD 3 23  03 09
3		RAT UVB 5	Ccl1-Rn01752376_m1	Target	32.066967	3.5718322		32.066967		18.030064		14.036902		-1.8022842	3.48772			Manual	3	15	Manual	0.2	201276		CARD 3 23  03 09
4		RAT UVB 5	Ccl2-Rn00580555_m1	Target	27.449541	2.9779184		27.449541		13.412639		14.036902		-1.2664528	2.4056933			Manual	3	15	Manual	0.2	201276		CARD 3 23  03 09
5		RAT UVB 5	Ccl3-Rn00564660_m1	Target	36.661415	0.33543327		36.661415		22.624512		14.036902		0.6012764	0.6591705			Manual	3	15	Manual	0.2	201276		CARD 3 23  03 09
6		RAT UVB 5	Ccl4-Rn00587826_m1	Target	30.658321	3.8002796		30.658321		16.621418		14.036902		-2.0036392	4.0101027			Manual	3	15	Manual	0.2	201276		CARD 3 23  03 09
7		RAT UVB 5	Ccl5-Rn00579590_m1	Target	33.151146	2.3681402		33.151146		19.114243		14.036902		0.016845703	0.98839134			Manual	3	15	Manual	0.2	201276		CARD 3 23  03 09
8		RAT UVB 5	Ccl6-Rn01456402_g1	Target	27.366028	3.960782		27.366028		13.329125		14.036902		-0.31264305	1.2419809			Manual	3	15	Manual	0.2	201276		CARD 3 23  03 09
9		RAT UVB 5	Ccl7-Rn01467286_m1	Target	27.062422	4.739554		27.062422		13.025519		14.036902		-1.924799	3.7968395			Manual	3	15	Manual	0.2	201276		CARD 3 23  03 09
10		RAT UVB 5	Ccl9-Rn01471276_m1	Target	30.36394	2.9132047		30.36394		16.327038		14.036902		-2.5160027	5.7199507			Manual	3	15	Manual	0.2	201276		CARD 3 23  03 09
11		RAT UVB 5	18S-Hs99999901_s1	Endogenous Control	14.036902	2.689606		14.036902				14.036902						Manual	3	15	Manual	0.2	201276		CARD 3 23  03 09
12		RAT UVB 5	Ccl11-Rn00569995_m1	Target	30.348665	1.2236159		30.348665		16.311764		14.036902		-2.0204735	4.0571694			Manual	3	15	Manual	0.2	201276		CARD 3 23  03 09
13		RAT UVB 5	Ccl17-Rn00589290_m1	Target	32.36597	1.8968209		32.36597		18.329067		14.036902		-7.650345	200.90155			Manual	3	15	Manual	0.2	201276		CARD 3 23  03 09
14		RAT UVB 5	Ccl19-Rn01439563_m1	Target	29.368307	3.7187192		29.368307		15.331405		14.036902		-4.3819284	20.84932			Manual	3	15	Manual	0.2	201276		CARD 3 23  03 09
15		RAT UVB 5	Ccl20-Rn00570287_m1	Target	32.31011	2.2451155		32.31011		18.273205		14.036902		3.5424738	0.08582407			Manual	3	15	Manual	0.2	201276		CARD 3 23  03 09
16		RAT UVB 5	Ccl21b-Rn01764651_g1	Target	25.377787	5.028377		25.377787		11.340884		14.036902		-1.0639381	2.0906305			Manual	3	15	Manual	0.2	201276		CARD 3 23  03 09
17		RAT UVB 5	Ccl22-Rn01536591_m1	Target	27.102047	6.024087		27.102047		13.065145		14.036902		0.9039459	0.53442305			Manual	3	15	Manual	0.2	201276		CARD 3 23  03 09
18		RAT UVB 5	Ccl24-Rn01481451_m1	Target	29.270157	3.5104706		29.270157		15.233254		14.036902		-1.3846426	2.6110725			Manual	3	15	Manual	0.2	201276		CARD 3 23  03 09
19		RAT UVB 5	Ccl25-Rn01403351_m1	Target	35.12301	1.5597892		35.12301		21.086105		14.036902		-4.8933067	29.718857			Manual	3	15	Manual	0.2	201276		CARD 3 23  03 09
20		RAT UVB 5	Ccl26-Rn01481484_m1	Target	Undetermined	0.12274968		40.0		25.963097		14.036902						Manual	3	15	Manual	0.2	201276		CARD 3 23  03 09
21		RAT UVB 5	Ccl27-Rn01437037_m1	Target	Undetermined	0.0075208317		40.0		25.963097		14.036902						Manual	3	15	Manual	0.2	201276		CARD 3 23  03 09
22		RAT UVB 5	Ccl28-Rn00586715_m1	Target	Undetermined	0.025540471		40.0		25.963097		14.036902						Manual	3	15	Manual	0.2	201276		CARD 3 23  03 09
23		RAT UVB 5	Cxcl1-Rn00578225_m1	Target	30.759096	2.5536644		30.759096		16.722195		14.036902		0.112068176	0.9252607			Manual	3	15	Manual	0.2	201276		CARD 3 23  03 09
24		RAT UVB 5	Cxcl2-Rn00586403_m1	Target	32.759308	3.1470482		32.759308		18.722404		14.036902		2.7578917	0.14783998			Manual	3	15	Manual	0.2	201276		CARD 3 23  03 09
25		RAT UVB 5	Cxcl3-Rn00593435_m1	Target	Undetermined	0.10064643		40.0		25.963097		14.036902						Manual	3	15	Manual	0.2	201276		CARD 3 23  03 09
26		RAT UVB 5	Pf4-Rn01768298_g1	Target	27.248917	6.6980844		27.248917		13.212014		14.036902		-2.4026585	5.2877665			Manual	3	15	Manual	0.2	201276		CARD 3 23  03 09
27		RAT UVB 5	Cxcl5-Rn00573587_g1	Target	27.80331	3.5517247		27.80331		13.766408		14.036902		-3.0869932	8.497233			Manual	3	15	Manual	0.2	201276		CARD 3 23  03 09
28		RAT UVB 5	Ppbp-Rn00596603_g1	Target	Undetermined	0.10402937		40.0		25.963097		14.036902						Manual	3	15	Manual	0.2	201276		CARD 3 23  03 09
29		RAT UVB 5	Cxcl9-Rn00595504_m1	Target	28.990364	4.8254175		28.990364		14.953462		14.036902		-1.9075766	3.7517834			Manual	3	15	Manual	0.2	201276		CARD 3 23  03 09
30		RAT UVB 5	Cxcl10-Rn00594648_m1	Target	32.341457	1.8981808		32.341457		18.304554		14.036902		-2.0218277	4.0609794			Manual	3	15	Manual	0.2	201276		CARD 3 23  03 09
31		RAT UVB 5	Cxcl11-Rn00788262_g1	Target	33.758427	2.106283		33.758427		19.721523		14.036902		-5.0748405	33.703827			Manual	3	15	Manual	0.2	201276		CARD 3 23  03 09
32		RAT UVB 5	Cxcl12-Rn00573260_m1	Target	24.787008	6.916515		24.787008		10.750106		14.036902		-0.5301914	1.4441208			Manual	3	15	Manual	0.2	201276		CARD 3 23  03 09
33		RAT UVB 5	Cxcl13-Rn01450028_m1	Target	28.928055	3.7179453		28.928055		14.891152		14.036902		-3.5094442	11.388014			Manual	3	15	Manual	0.2	201276		CARD 3 23  03 09
34		RAT UVB 5	Cxcl14-Rn01441840_m1	Target	24.22985	6.8651543		24.22985		10.192948		14.036902		-0.79574776	1.7359769			Manual	3	15	Manual	0.2	201276		CARD 3 23  03 09
35		RAT UVB 5	Cxcl16-Rn01496393_m1	Target	25.2982	6.221186		25.2982		11.261298		14.036902		-0.22564316	1.1692984			Manual	3	15	Manual	0.2	201276		CARD 3 23  03 09
36		RAT UVB 5	Cxcl17-Rn01764053_m1	Target	Undetermined	0.019733043		40.0		25.963097		14.036902		5.340355	0.024682717			Manual	3	15	Manual	0.2	201276		CARD 3 23  03 09
37		RAT UVB 5	Xcl1-Rn00592605_m1	Target	32.94693	3.1138954		32.94693		18.910027		14.036902		-7.0693855	134.30652			Manual	3	15	Manual	0.2	201276		CARD 3 23  03 09
38		RAT UVB 5	Cx3cl1-Rn00593186_m1	Target	27.867985	3.5197163		27.867985		13.831082		14.036902		-0.012895584	1.0089786			Manual	3	15	Manual	0.2	201276		CARD 3 23  03 09
39		RAT UVB 5	Csf1-Rn00576849_m1	Target	25.595041	5.9561663		25.595041		11.558139		14.036902		-2.057722	4.1632843			Manual	3	15	Manual	0.2	201276		CARD 3 23  03 09
40		RAT UVB 5	Csf2-Rn01456851_m1	Target	Undetermined	0.06955728		40.0		25.963097		14.036902		5.1963005	0.027274555			Manual	3	15	Manual	0.2	201276		CARD 3 23  03 09
41		RAT UVB 5	Csf3-Rn00567344_m1	Target	37.09763	0.6672149		37.09763		23.060726		14.036902		4.24596	0.052703395			Manual	3	15	Manual	0.2	201276		CARD 3 23  03 09
42		RAT UVB 5	Il1a-Rn00566700_m1	Target	27.432491	5.2795134		27.432491		13.395589		14.036902		1.2879353	0.40953672			Manual	3	15	Manual	0.2	201276		CARD 3 23  03 09
43		RAT UVB 5	Il1b-Rn00580432_m1	Target	29.943558	4.889675		29.943558		15.906655		14.036902		1.6683121	0.31462124			Manual	3	15	Manual	0.2	201276		CARD 3 23  03 09
44		RAT UVB 5	Il2-Rn99999181_m1	Target	Undetermined	0.05062518		40.0		25.963097		14.036902						Manual	3	15	Manual	0.2	201276		CARD 3 23  03 09
45		RAT UVB 5	Il3-Rn00580435_m1	Target	33.751198	3.2508554		33.751198		19.714294		14.036902		-6.2651176	76.91098			Manual	3	15	Manual	0.2	201276		CARD 3 23  03 09
46		RAT UVB 5	Trpa1-Rn01473803_m1	Target	Undetermined	0.057595365		40.0		25.963097		14.036902						Manual	3	15	Manual	0.2	201276		CARD 3 23  03 09
47		RAT UVB 5	Il4-Rn01456866_m1	Target	Undetermined	0.047892395		40.0		25.963097		14.036902						Manual	3	15	Manual	0.2	201276		CARD 3 23  03 09
48		RAT UVB 5	Il5-Rn01459975_m1	Target	Undetermined	0.074612625		40.0		25.963097		14.036902						Manual	3	15	Manual	0.2	201276		CARD 3 23  03 09
49		RAT UVB 5	Il6-Rn00561420_m1	Target	32.62053	3.4516675		32.62053		18.583626		14.036902		-1.0368958	2.051808			Manual	3	15	Manual	0.2	201276		CARD 3 23  03 09
50		RAT UVB 5	Il7-Rn00681900_m1	Target	31.405657	2.7762842		31.405657		17.368755		14.036902		-0.29195023	1.2242942			Manual	3	15	Manual	0.2	201276		CARD 3 23  03 09
51		RAT UVB 5	Il9-Rn01448718_m1	Target	Undetermined	0.06938971		40.0		25.963097		14.036902						Manual	3	15	Manual	0.2	201276		CARD 3 23  03 09
52		RAT UVB 5	Il10-Rn01644839_m1	Target	32.070286	1.51733		32.070286		18.033382		14.036902		-0.2930336	1.2252139			Manual	3	15	Manual	0.2	201276		CARD 3 23  03 09
53		RAT UVB 5	Il11-Rn00591721_m1	Target	32.525074	3.3142853		32.525074		18.48817		14.036902		-0.89159775	1.8552296			Manual	3	15	Manual	0.2	201276		CARD 3 23  03 09
54		RAT UVB 5	Il12a-Rn00584538_m1	Target	31.511309	5.7167354		31.511309		17.474407		14.036902		0.12878418	0.9146019			Manual	3	15	Manual	0.2	201276		CARD 3 23  03 09
55		RAT UVB 5	Il12b-Rn00575112_m1	Target	Undetermined	4.9431063E-4		40.0		25.963097		14.036902						Manual	3	15	Manual	0.2	201276		CARD 3 23  03 09
56		RAT UVB 5	Il13-Rn00587615_m1	Target	Undetermined	0.14185399		40.0		25.963097		14.036902		4.299778	0.050773587			Manual	3	15	Manual	0.2	201276		CARD 3 23  03 09
57		RAT UVB 5	LOC682457-Rn01516136_m1	Target	26.836836	4.0393414		26.836836		12.799933		14.036902		-0.2951126	1.2269807			Manual	3	15	Manual	0.2	201276		CARD 3 23  03 09
58		RAT UVB 5	Il15-Rn00689964_m1	Target	31.10035	4.1545753		31.10035		17.063446		14.036902		-1.1262474	2.182902			Manual	3	15	Manual	0.2	201276		CARD 3 23  03 09
59		RAT UVB 5	Il16-Rn01477722_m1	Target	27.359352	6.1715136		27.359352		13.32245		14.036902		-1.4095879	2.6566126			Manual	3	15	Manual	0.2	201276		CARD 3 23  03 09
60		RAT UVB 5	LOC301289-Rn01757168_m1	Target	Undetermined	0.046607383		40.0		25.963097		14.036902						Manual	3	15	Manual	0.2	201276		CARD 3 23  03 09
61		RAT UVB 5	Il18-Rn01422083_m1	Target	28.825684	3.8715596		28.825684		14.788781		14.036902		1.8688278	0.27379578			Manual	3	15	Manual	0.2	201276		CARD 3 23  03 09
62		RAT UVB 5	Il19-Rn01490483_m1	Target	35.540318	1.5266618		35.540318		21.503414		14.036902		0.1144371	0.92374265			Manual	3	15	Manual	0.2	201276		CARD 3 23  03 09
63		RAT UVB 5	Il20-Rn01483978_m1	Target	31.693348	2.635902		31.693348		17.656445		14.036902		0.6936531	0.61828625			Manual	3	15	Manual	0.2	201276		CARD 3 23  03 09
64		RAT UVB 5	Il21-Rn01755623_m1	Target	37.769527	0.41549528		37.769527		23.732624		14.036902		-2.246788	4.7462497			Manual	3	15	Manual	0.2	201276		CARD 3 23  03 09
65		RAT UVB 5	Il23a-Rn00590334_g1	Target	32.487644	3.7503834		32.487644		18.45074		14.036902		-0.5296669	1.4435959			Manual	3	15	Manual	0.2	201276		CARD 3 23  03 09
66		RAT UVB 5	Il24-Rn00591159_m1	Target	31.725334	4.5857096		31.725334		17.68843		14.036902		-1.5280457	2.883949			Manual	3	15	Manual	0.2	201276		CARD 3 23  03 09
67		RAT UVB 5	Il27-Rn01510484_m1	Target	34.442142	2.6001716		34.442142		20.40524		14.036902		0.12139511	0.91929823			Manual	3	15	Manual	0.2	201276		CARD 3 23  03 09
68		RAT UVB 5	Ebi3-Rn01527778_m1	Target	30.360668	3.5694928		30.360668		16.323765		14.036902		-2.3371315	5.0529695			Manual	3	15	Manual	0.2	201276		CARD 3 23  03 09
69		RAT UVB 5	Gapdh-Rn99999916_s1	Target	20.326406	4.1855264		20.326406		6.289504		14.036902		-1.9942188	3.9840033			Manual	3	15	Manual	0.2	201276		CARD 3 23  03 09
70		RAT UVB 5	Il33-Rn01759837_m1	Target	25.384249	5.2779894		25.384249		11.347346		14.036902		-2.1492977	4.436118			Manual	3	15	Manual	0.2	201276		CARD 3 23  03 09
71		RAT UVB 5	Tnf-Rn99999017_m1	Target	30.176662	2.2469459		30.176662		16.13976		14.036902		-0.080841064	1.0576345			Manual	3	15	Manual	0.2	201276		CARD 3 23  03 09
72		RAT UVB 5	Ptgs2-Rn01483828_m1	Target	28.06878	3.3256617		28.06878		14.031878		14.036902		-0.20666122	1.1540143			Manual	3	15	Manual	0.2	201276		CARD 3 23  03 09
73		RAT UVB 5	Ptges-Rn00572047_m1	Target	25.884909	5.7612233		25.884909		11.848006		14.036902		-2.6000843	6.0632205			Manual	3	15	Manual	0.2	201276		CARD 3 23  03 09
74		RAT UVB 5	Ptgis-Rn00580687_m1	Target	28.511938	4.6320896		28.511938		14.475036		14.036902		-3.5797548	11.956762			Manual	3	15	Manual	0.2	201276		CARD 3 23  03 09
75		RAT UVB 5	Fgf7-Rn00573319_m1	Target	28.135612	3.924515		28.135612		14.09871		14.036902		-1.9968786	3.9913552			Manual	3	15	Manual	0.2	201276		CARD 3 23  03 09
76		RAT UVB 5	Nos2-Rn00561646_m1	Target	32.651188	4.2777505		32.651188		18.614285		14.036902		4.10398	0.05815391			Manual	3	15	Manual	0.2	201276		CARD 3 23  03 09
77		RAT UVB 5	Trpv3-Rn01460303_m1	Target	27.91435	3.650229		27.91435		13.877448		14.036902		0.31005096	0.80661327			Manual	3	15	Manual	0.2	201276		CARD 3 23  03 09
78		RAT UVB 5	Trpv4-Rn00576745_m1	Target	27.295876	6.3951		27.295876		13.258973		14.036902		-1.026453	2.03701			Manual	3	15	Manual	0.2	201276		CARD 3 23  03 09
79		RAT UVB 5	Actb-Rn00667869_m1	Target	19.012697	7.2015176		19.012697		4.975795		14.036902		-0.6555729	1.5752413			Manual	3	15	Manual	0.2	201276		CARD 3 23  03 09
80		RAT UVB 5	B2m-Rn00560865_m1	Target	19.90826	8.3375635		19.90826		5.871358		14.036902		-1.1402283	2.204159			Manual	3	15	Manual	0.2	201276		CARD 3 23  03 09
81		RAT UVB 5	Tubb3-Rn01431594_m1	Target	27.076124	4.664695		27.076124		13.039222		14.036902		-1.5546265	2.9375765			Manual	3	15	Manual	0.2	201276		CARD 3 23  03 09
82		RAT UVB 5	Edn1-Rn00561129_m1	Target	29.112278	4.277132		29.112278		15.075376		14.036902		0.85365677	0.5533803			Manual	3	15	Manual	0.2	201276		CARD 3 23  03 09
83		RAT UVB 5	Mif-Rn00821234_g1	Target	22.966135	7.7009764		22.966135		8.929233		14.036902		-1.1192265	2.1723046			Manual	3	15	Manual	0.2	201276		CARD 3 23  03 09
84		RAT UVB 5	C5-Rn01436156_m1	Target	33.5027	3.2988856		33.5027		19.465797		14.036902		-1.7353592	3.329624			Manual	3	15	Manual	0.2	201276		CARD 3 23  03 09
85		RAT UVB 5	Artn-Rn01761472_g1	Target	29.440226	5.651686		29.440226		15.403323		14.036902		-0.98447514	1.9785933			Manual	3	15	Manual	0.2	201276		CARD 3 23  03 09
86		RAT UVB 5	Lta4h-Rn01503878_m1	Target	28.572578	5.2673087		28.572578		14.535676		14.036902		-0.30583954	1.2361377			Manual	3	15	Manual	0.2	201276		CARD 3 23  03 09
87		RAT UVB 5	Ifng-Rn00594078_m1	Target	Undetermined	0.05023		40.0		25.963097		14.036902		5.120407	0.02874775			Manual	3	15	Manual	0.2	201276		CARD 3 23  03 09
88		RAT UVB 5	C3-Rn00566466_m1	Target	30.51804	4.3839397		30.51804		16.481136		14.036902		-1.3394127	2.5304828			Manual	3	15	Manual	0.2	201276		CARD 3 23  03 09
89		RAT UVB 5	Alox5-Rn00563172_m1	Target	27.352415	5.5041933		27.352415		13.315513		14.036902		-2.295309	4.9085913			Manual	3	15	Manual	0.2	201276		CARD 3 23  03 09
90		RAT UVB 5	Alox15-Rn00696151_m1	Target	32.820446	1.4027652		32.820446		18.783543		14.036902		-7.1958694	146.61302			Manual	3	15	Manual	0.2	201276		CARD 3 23  03 09
91		RAT UVB 5	Tgfb1-Rn00572010_m1	Target	25.680172	4.533218		25.680172		11.64327		14.036902		-1.1352024	2.1964939			Manual	3	15	Manual	0.2	201276		CARD 3 23  03 09
92		RAT UVB 5	Hbegf-Rn00564075_m1	Target	26.99576	6.388715		26.99576		12.958858		14.036902		-1.1899796	2.281495			Manual	3	15	Manual	0.2	201276		CARD 3 23  03 09
93		RAT UVB 5	Areg-Rn00567471_m1	Target	30.351261	3.6313713		30.351261		16.314358		14.036902		-0.19021606	1.1409346			Manual	3	15	Manual	0.2	201276		CARD 3 23  03 09
94		RAT UVB 5	Btc-Rn00673281_m1	Target	30.961266	3.218638		30.961266		16.924362		14.036902		1.2859468	0.41010156			Manual	3	15	Manual	0.2	201276		CARD 3 23  03 09
95		RAT UVB 5	Ereg-Rn00572454_m1	Target	25.897806	4.4384756		25.897806		11.860904		14.036902		-0.89374924	1.8579984			Manual	3	15	Manual	0.2	201276		CARD 3 23  03 09
96		RAT UVB 5	Lif-Rn00573491_g1	Target	20.194843	379.27383		20.194843		6.157941		14.036902		-11.140613	2257.6602			Manual	3	15	Manual	0.2	201276		CARD 3 23  03 09
97		RAT UVB 6	Bdnf-Rn01484928_m1	Target	30.903023	4.7909994		30.903023		17.022926		13.880097		-1.3587685	2.5646615			Manual	3	15	Manual	0.2	201276		CARD 3 23  03 09
98		RAT UVB 6	Ngf-Rn01533872_m1	Target	29.399485	3.0750926		29.399485		15.519387		13.880097		-0.97796154	1.9696804			Manual	3	15	Manual	0.2	201276		CARD 3 23  03 09
99		RAT UVB 6	Ccl1-Rn01752376_m1	Target	31.455284	3.3866768		31.455284		17.575188		13.880097		-2.2571602	4.7804956			Manual	3	15	Manual	0.2	201276		CARD 3 23  03 09
100		RAT UVB 6	Ccl2-Rn00580555_m1	Target	24.419321	4.0232177		24.419321		10.539224		13.880097		-4.139868	17.628866			Manual	3	15	Manual	0.2	201276		CARD 3 23  03 09
101		RAT UVB 6	Ccl3-Rn00564660_m1	Target	30.892975	0.6395808		30.892975		17.012878		13.880097		-5.010357	32.23055			Manual	3	15	Manual	0.2	201276		CARD 3 23  03 09
102		RAT UVB 6	Ccl4-Rn00587826_m1	Target	26.463902	4.7263503		26.463902		12.583804		13.880097		-6.041253	65.85646			Manual	3	15	Manual	0.2	201276		CARD 3 23  03 09
103		RAT UVB 6	Ccl5-Rn00579590_m1	Target	30.11626	3.3809774		30.11626		16.236164		13.880097		-2.8612328	7.2663593			Manual	3	15	Manual	0.2	201276		CARD 3 23  03 09
104		RAT UVB 6	Ccl6-Rn01456402_g1	Target	24.978912	4.5309205		24.978912		11.098815		13.880097		-2.5429535	5.8278084			Manual	3	15	Manual	0.2	201276		CARD 3 23  03 09
105		RAT UVB 6	Ccl7-Rn01467286_m1	Target	25.24064	5.4337163		25.24064		11.360543		13.880097		-3.589775	12.040097			Manual	3	15	Manual	0.2	201276		CARD 3 23  03 09
106		RAT UVB 6	Ccl9-Rn01471276_m1	Target	27.512827	4.555765		27.512827		13.63273		13.880097		-5.210311	37.022			Manual	3	15	Manual	0.2	201276		CARD 3 23  03 09
107		RAT UVB 6	18S-Hs99999901_s1	Endogenous Control	13.880097	2.841412		13.880097				13.880097						Manual	3	15	Manual	0.2	201276		CARD 3 23  03 09
108		RAT UVB 6	Ccl11-Rn00569995_m1	Target	30.035479	1.3756028		30.035479		16.15538		13.880097		-2.176857	4.521674			Manual	3	15	Manual	0.2	201276		CARD 3 23  03 09
109		RAT UVB 6	Ccl17-Rn00589290_m1	Target	31.166842	2.3183672		31.166842		17.286743		13.880097		-8.692669	413.76532			Manual	3	15	Manual	0.2	201276		CARD 3 23  03 09
110		RAT UVB 6	Ccl19-Rn01439563_m1	Target	28.519539	4.828886		28.519539		14.6394415		13.880097		-5.0738916	33.681667			Manual	3	15	Manual	0.2	201276		CARD 3 23  03 09
111		RAT UVB 6	Ccl20-Rn00570287_m1	Target	30.29557	3.6703682		30.29557		16.415474		13.880097		1.6847429	0.31105834			Manual	3	15	Manual	0.2	201276		CARD 3 23  03 09
112		RAT UVB 6	Ccl21b-Rn01764651_g1	Target	25.789385	7.1941824		25.789385		11.909287		13.880097		-0.4955349	1.4098433			Manual	3	15	Manual	0.2	201276		CARD 3 23  03 09
113		RAT UVB 6	Ccl22-Rn01536591_m1	Target	27.955654	6.8845696		27.955654		14.075557		13.880097		1.9143581	0.26528993			Manual	3	15	Manual	0.2	201276		CARD 3 23  03 09
114		RAT UVB 6	Ccl24-Rn01481451_m1	Target	29.461275	3.358474		29.461275		15.581178		13.880097		-1.0367193	2.051557			Manual	3	15	Manual	0.2	201276		CARD 3 23  03 09
115		RAT UVB 6	Ccl25-Rn01403351_m1	Target	36.226177	0.23978029		36.226177		22.34608		13.880097		-3.6333313	12.409141			Manual	3	15	Manual	0.2	201276		CARD 3 23  03 09
116		RAT UVB 6	Ccl26-Rn01481484_m1	Target	Undetermined	0.11005059		40.0		26.119904		13.880097						Manual	3	15	Manual	0.2	201276		CARD 3 23  03 09
117		RAT UVB 6	Ccl27-Rn01437037_m1	Target	37.031033	0.36209634		37.031033		23.150936		13.880097		-2.828476	7.103234			Manual	3	15	Manual	0.2	201276		CARD 3 23  03 09
118		RAT UVB 6	Ccl28-Rn00586715_m1	Target	Undetermined	0.104581326		40.0		26.119904		13.880097						Manual	3	15	Manual	0.2	201276		CARD 3 23  03 09
119		RAT UVB 6	Cxcl1-Rn00578225_m1	Target	26.74629	3.4192588		26.74629		12.866193		13.880097		-3.7439337	13.397888			Manual	3	15	Manual	0.2	201276		CARD 3 23  03 09
120		RAT UVB 6	Cxcl2-Rn00586403_m1	Target	23.214329	4.665694		23.214329		9.334231		13.880097		-6.6302814	99.063484			Manual	3	15	Manual	0.2	201276		CARD 3 23  03 09
121		RAT UVB 6	Cxcl3-Rn00593435_m1	Target	34.897213	2.5442169		34.897213		21.017117		13.880097		-4.9622955	31.174522			Manual	3	15	Manual	0.2	201276		CARD 3 23  03 09
122		RAT UVB 6	Pf4-Rn01768298_g1	Target	25.940863	7.13126		25.940863		12.060765		13.880097		-3.5539074	11.7444515			Manual	3	15	Manual	0.2	201276		CARD 3 23  03 09
123		RAT UVB 6	Cxcl5-Rn00573587_g1	Target	24.801416	4.6430087		24.801416		10.921319		13.880097		-5.932082	61.05689			Manual	3	15	Manual	0.2	201276		CARD 3 23  03 09
124		RAT UVB 6	Ppbp-Rn00596603_g1	Target	29.85454	4.4078426		29.85454		15.9744425		13.880097		-10.00497	1027.5334			Manual	3	15	Manual	0.2	201276		CARD 3 23  03 09
125		RAT UVB 6	Cxcl9-Rn00595504_m1	Target	27.297527	5.8838706		27.297527		13.41743		13.880097		-3.4436083	10.8800125			Manual	3	15	Manual	0.2	201276		CARD 3 23  03 09
126		RAT UVB 6	Cxcl10-Rn00594648_m1	Target	30.948895	2.6763268		30.948895		17.068798		13.880097		-3.2575836	9.563798			Manual	3	15	Manual	0.2	201276		CARD 3 23  03 09
127		RAT UVB 6	Cxcl11-Rn00788262_g1	Target	32.217026	2.945555		32.217026		18.33693		13.880097		-6.4594345	88.000175			Manual	3	15	Manual	0.2	201276		CARD 3 23  03 09
128		RAT UVB 6	Cxcl12-Rn00573260_m1	Target	23.534107	9.286199		23.534107		9.65401		13.880097		-1.6262875	3.0871754			Manual	3	15	Manual	0.2	201276		CARD 3 23  03 09
129		RAT UVB 6	Cxcl13-Rn01450028_m1	Target	27.953041	4.9911933		27.953041		14.072944		13.880097		-4.327653	20.079521			Manual	3	15	Manual	0.2	201276		CARD 3 23  03 09
130		RAT UVB 6	Cxcl14-Rn01441840_m1	Target	23.230295	7.867693		23.230295		9.350198		13.880097		-1.6384983	3.113416			Manual	3	15	Manual	0.2	201276		CARD 3 23  03 09
131		RAT UVB 6	Cxcl16-Rn01496393_m1	Target	23.756279	7.571324		23.756279		9.876182		13.880097		-1.6107597	3.0541263			Manual	3	15	Manual	0.2	201276		CARD 3 23  03 09
132		RAT UVB 6	Cxcl17-Rn01764053_m1	Target	Undetermined	0.0971412		40.0		26.119904		13.880097		5.497162	0.0221406			Manual	3	15	Manual	0.2	201276		CARD 3 23  03 09
133		RAT UVB 6	Xcl1-Rn00592605_m1	Target	32.690643	3.3412583		32.690643		18.810547		13.880097		-7.168865	143.89426			Manual	3	15	Manual	0.2	201276		CARD 3 23  03 09
134		RAT UVB 6	Cx3cl1-Rn00593186_m1	Target	27.495924	4.0256186		27.495924		13.615827		13.880097		-0.22815132	1.1713331			Manual	3	15	Manual	0.2	201276		CARD 3 23  03 09
135		RAT UVB 6	Csf1-Rn00576849_m1	Target	23.717012	6.8356357		23.717012		9.836915		13.880097		-3.778946	13.727014			Manual	3	15	Manual	0.2	201276		CARD 3 23  03 09
136		RAT UVB 6	Csf2-Rn01456851_m1	Target	38.92688	0.21175353		38.92688		25.046783		13.880097		4.2799873	0.05147489			Manual	3	15	Manual	0.2	201276		CARD 3 23  03 09
137		RAT UVB 6	Csf3-Rn00567344_m1	Target	28.236963	4.04445		28.236963		14.356866		13.880097		-4.4579	21.976658			Manual	3	15	Manual	0.2	201276		CARD 3 23  03 09
138		RAT UVB 6	Il1a-Rn00566700_m1	Target	26.437922	6.6342726		26.437922		12.557824		13.880097		0.45017052	0.7319563			Manual	3	15	Manual	0.2	201276		CARD 3 23  03 09
139		RAT UVB 6	Il1b-Rn00580432_m1	Target	24.179379	7.1122875		24.179379		10.299281		13.880097		-3.939062	15.338251			Manual	3	15	Manual	0.2	201276		CARD 3 23  03 09
140		RAT UVB 6	Il2-Rn99999181_m1	Target	Undetermined	0.08133801		40.0		26.119904		13.880097						Manual	3	15	Manual	0.2	201276		CARD 3 23  03 09
141		RAT UVB 6	Il3-Rn00580435_m1	Target	34.679497	2.6518593		34.679497		20.7994		13.880097		-5.1800117	36.25258			Manual	3	15	Manual	0.2	201276		CARD 3 23  03 09
142		RAT UVB 6	Trpa1-Rn01473803_m1	Target	Undetermined	0.07403469		40.0		26.119904		13.880097						Manual	3	15	Manual	0.2	201276		CARD 3 23  03 09
143		RAT UVB 6	Il4-Rn01456866_m1	Target	Undetermined	0.06544808		40.0		26.119904		13.880097						Manual	3	15	Manual	0.2	201276		CARD 3 23  03 09
144		RAT UVB 6	Il5-Rn01459975_m1	Target	Undetermined	0.083384916		40.0		26.119904		13.880097						Manual	3	15	Manual	0.2	201276		CARD 3 23  03 09
145		RAT UVB 6	Il6-Rn00561420_m1	Target	28.228682	5.3168063		28.228682		14.348584		13.880097		-5.2719374	38.637703			Manual	3	15	Manual	0.2	201276		CARD 3 23  03 09
146		RAT UVB 6	Il7-Rn00681900_m1	Target	29.453697	3.577909		29.453697		15.5736		13.880097		-2.0871058	4.248948			Manual	3	15	Manual	0.2	201276		CARD 3 23  03 09
147		RAT UVB 6	Il9-Rn01448718_m1	Target	Undetermined	0.16003157		40.0		26.119904		13.880097						Manual	3	15	Manual	0.2	201276		CARD 3 23  03 09
148		RAT UVB 6	Il10-Rn01644839_m1	Target	30.025496	2.261868		30.025496		16.145397		13.880097		-2.1810188	4.5347366			Manual	3	15	Manual	0.2	201276		CARD 3 23  03 09
149		RAT UVB 6	Il11-Rn00591721_m1	Target	33.44257	2.6083155		33.44257		19.562473		13.880097		0.18270493	0.8810496			Manual	3	15	Manual	0.2	201276		CARD 3 23  03 09
150		RAT UVB 6	Il12a-Rn00584538_m1	Target	31.358713	7.0369143		31.358713		17.478615		13.880097		0.13299179	0.91193837			Manual	3	15	Manual	0.2	201276		CARD 3 23  03 09
151		RAT UVB 6	Il12b-Rn00575112_m1	Target	33.018593	3.1775012		33.018593		19.138496		13.880097		-6.8409157	114.63595			Manual	3	15	Manual	0.2	201276		CARD 3 23  03 09
152		RAT UVB 6	Il13-Rn00587615_m1	Target	35.05263	1.4481694		35.05263		21.172535		13.880097		-0.4907837	1.405208			Manual	3	15	Manual	0.2	201276		CARD 3 23  03 09
153		RAT UVB 6	LOC682457-Rn01516136_m1	Target	26.998306	3.4265993		26.998306		13.118209		13.880097		0.023162842	0.9840729			Manual	3	15	Manual	0.2	201276		CARD 3 23  03 09
154		RAT UVB 6	Il15-Rn00689964_m1	Target	29.017654	4.9338064		29.017654		15.137557		13.880097		-3.0521364	8.294394			Manual	3	15	Manual	0.2	201276		CARD 3 23  03 09
155		RAT UVB 6	Il16-Rn01477722_m1	Target	26.556124	6.945653		26.556124		12.676026		13.880097		-2.0560112	4.15835			Manual	3	15	Manual	0.2	201276		CARD 3 23  03 09
156		RAT UVB 6	LOC301289-Rn01757168_m1	Target	Undetermined	0.055530805		40.0		26.119904		13.880097						Manual	3	15	Manual	0.2	201276		CARD 3 23  03 09
157		RAT UVB 6	Il18-Rn01422083_m1	Target	27.223831	4.713545		27.223831		13.343734		13.880097		0.42378044	0.7454686			Manual	3	15	Manual	0.2	201276		CARD 3 23  03 09
158		RAT UVB 6	Il19-Rn01490483_m1	Target	34.095642	2.1466296		34.095642		20.215546		13.880097		-1.1734314	2.255475			Manual	3	15	Manual	0.2	201276		CARD 3 23  03 09
159		RAT UVB 6	Il20-Rn01483978_m1	Target	33.48174	2.127665		33.48174		19.601643		13.880097		2.6388512	0.16055603			Manual	3	15	Manual	0.2	201276		CARD 3 23  03 09
160		RAT UVB 6	Il21-Rn01755623_m1	Target	34.279396	3.0457184		34.279396		20.3993		13.880097		-5.5801125	47.838905			Manual	3	15	Manual	0.2	201276		CARD 3 23  03 09
161		RAT UVB 6	Il23a-Rn00590334_g1	Target	29.781664	4.860882		29.781664		15.9015665		13.880097		-3.0788412	8.449355			Manual	3	15	Manual	0.2	201276		CARD 3 23  03 09
162		RAT UVB 6	Il24-Rn00591159_m1	Target	25.824253	7.103062		25.824253		11.944156		13.880097		-7.2723207	154.59189			Manual	3	15	Manual	0.2	201276		CARD 3 23  03 09
163		RAT UVB 6	Il27-Rn01510484_m1	Target	Undetermined	0.11982612		40.0		26.119904		13.880097		5.8360596	0.017505359			Manual	3	15	Manual	0.2	201276		CARD 3 23  03 09
164		RAT UVB 6	Ebi3-Rn01527778_m1	Target	27.278576	4.8425746		27.278576		13.3984785		13.880097		-5.262418	38.38359			Manual	3	15	Manual	0.2	201276		CARD 3 23  03 09
165		RAT UVB 6	Gapdh-Rn99999916_s1	Target	18.826563	4.4002867		18.826563		4.9464655		13.880097		-3.3372574	10.106821			Manual	3	15	Manual	0.2	201276		CARD 3 23  03 09
166		RAT UVB 6	Il33-Rn01759837_m1	Target	24.268848	5.5374246		24.268848		10.388751		13.880097		-3.107893	8.621225			Manual	3	15	Manual	0.2	201276		CARD 3 23  03 09
167		RAT UVB 6	Tnf-Rn99999017_m1	Target	28.831457	2.727592		28.831457		14.95136		13.880097		-1.2692404	2.4103463			Manual	3	15	Manual	0.2	201276		CARD 3 23  03 09
168		RAT UVB 6	Ptgs2-Rn01483828_m1	Target	24.738546	3.6523266		24.738546		10.858449		13.880097		-3.3800907	10.411389			Manual	3	15	Manual	0.2	201276		CARD 3 23  03 09
169		RAT UVB 6	Ptges-Rn00572047_m1	Target	27.166443	6.087181		27.166443		13.2863455		13.880097		-1.1617451	2.237279			Manual	3	15	Manual	0.2	201276		CARD 3 23  03 09
170		RAT UVB 6	Ptgis-Rn00580687_m1	Target	27.296772	5.103464		27.296772		13.416675		13.880097		-4.638116	24.900726			Manual	3	15	Manual	0.2	201276		CARD 3 23  03 09
171		RAT UVB 6	Fgf7-Rn00573319_m1	Target	26.432106	5.493994		26.432106		12.552009		13.880097		-3.54358	11.660681			Manual	3	15	Manual	0.2	201276		CARD 3 23  03 09
172		RAT UVB 6	Nos2-Rn00561646_m1	Target	21.847342	5.9299326		21.847342		7.967244		13.880097		-6.5430603	93.25184			Manual	3	15	Manual	0.2	201276		CARD 3 23  03 09
173		RAT UVB 6	Trpv3-Rn01460303_m1	Target	28.211678	4.1200533		28.211678		14.33158		13.880097		0.76418304	0.58878666			Manual	3	15	Manual	0.2	201276		CARD 3 23  03 09
174		RAT UVB 6	Trpv4-Rn00576745_m1	Target	27.089375	6.0820546		27.089375		13.209277		13.880097		-1.076149	2.1084006			Manual	3	15	Manual	0.2	201276		CARD 3 23  03 09
175		RAT UVB 6	Actb-Rn00667869_m1	Target	18.28558	6.621307		18.28558		4.4054823		13.880097		-1.2258854	2.3389895			Manual	3	15	Manual	0.2	201276		CARD 3 23  03 09
176		RAT UVB 6	B2m-Rn00560865_m1	Target	19.017242	8.489863		19.017242		5.137145		13.880097		-1.8744411	3.6665955			Manual	3	15	Manual	0.2	201276		CARD 3 23  03 09
177		RAT UVB 6	Tubb3-Rn01431594_m1	Target	26.241203	5.2395196		26.241203		12.361106		13.880097		-2.2327423	4.700266			Manual	3	15	Manual	0.2	201276		CARD 3 23  03 09
178		RAT UVB 6	Edn1-Rn00561129_m1	Target	29.502594	4.3834567		29.502594		15.622497		13.880097		1.4007778	0.3787249			Manual	3	15	Manual	0.2	201276		CARD 3 23  03 09
179		RAT UVB 6	Mif-Rn00821234_g1	Target	22.73358	8.316701		22.73358		8.853482		13.880097		-1.1949768	2.2894115			Manual	3	15	Manual	0.2	201276		CARD 3 23  03 09
180		RAT UVB 6	C5-Rn01436156_m1	Target	32.45248	3.7261097		32.45248		18.572384		13.880097		-2.6287727	6.184996			Manual	3	15	Manual	0.2	201276		CARD 3 23  03 09
181		RAT UVB 6	Artn-Rn01761472_g1	Target	28.503445	7.200483		28.503445		14.623347		13.880097		-1.764451	3.3974469			Manual	3	15	Manual	0.2	201276		CARD 3 23  03 09
182		RAT UVB 6	Lta4h-Rn01503878_m1	Target	27.721992	6.339642		27.721992		13.841895		13.880097		-0.99962044	1.9994739			Manual	3	15	Manual	0.2	201276		CARD 3 23  03 09
183		RAT UVB 6	Ifng-Rn00594078_m1	Target	34.82558	2.5646908		34.82558		20.945484		13.880097		0.10279465	0.9312274			Manual	3	15	Manual	0.2	201276		CARD 3 23  03 09
184		RAT UVB 6	C3-Rn00566466_m1	Target	28.201698	5.783677		28.201698		14.321601		13.880097		-3.498948	11.305463			Manual	3	15	Manual	0.2	201276		CARD 3 23  03 09
185		RAT UVB 6	Alox5-Rn00563172_m1	Target	26.996683	6.2335987		26.996683		13.116586		13.880097		-2.494236	5.6342983			Manual	3	15	Manual	0.2	201276		CARD 3 23  03 09
186		RAT UVB 6	Alox15-Rn00696151_m1	Target	30.893702	1.8417946		30.893702		17.013603		13.880097		-8.965809	500.0085			Manual	3	15	Manual	0.2	201276		CARD 3 23  03 09
187		RAT UVB 6	Tgfb1-Rn00572010_m1	Target	24.331907	5.5324435		24.331907		10.45181		13.880097		-2.326662	5.0164337			Manual	3	15	Manual	0.2	201276		CARD 3 23  03 09
188		RAT UVB 6	Hbegf-Rn00564075_m1	Target	25.293728	7.8366537		25.293728		11.4136305		13.880097		-2.7352066	6.6585436			Manual	3	15	Manual	0.2	201276		CARD 3 23  03 09
189		RAT UVB 6	Areg-Rn00567471_m1	Target	28.536282	4.43376		28.536282		14.656184		13.880097		-1.8483896	3.60098			Manual	3	15	Manual	0.2	201276		CARD 3 23  03 09
190		RAT UVB 6	Btc-Rn00673281_m1	Target	31.438385	3.2381368		31.438385		17.558289		13.880097		1.9198732	0.26427773			Manual	3	15	Manual	0.2	201276		CARD 3 23  03 09
191		RAT UVB 6	Ereg-Rn00572454_m1	Target	27.075949	4.7547436		27.075949		13.195851		13.880097		0.44119835	0.73652256			Manual	3	15	Manual	0.2	201276		CARD 3 23  03 09
192		RAT UVB 6	Lif-Rn00573491_g1	Target	28.539902	3.916647		28.539902		14.659804		13.880097		-2.6387491	6.2279143			Manual	3	15	Manual	0.2	201276		CARD 3 23  03 09
193		RAT CONTROL 5	Bdnf-Rn01484928_m1	Target	Undetermined	0.06850803		40.0		25.999348		14.000651		7.617653	0.0050916434			Manual	3	15	Manual	0.2	201276		CARD 3 23  03 09
194		RAT CONTROL 5	Ngf-Rn01533872_m1	Target	31.103987	2.7342467		31.103987		17.103336		14.000651		0.60598755	0.65702146			Manual	3	15	Manual	0.2	201276		CARD 3 23  03 09
195		RAT CONTROL 5	Ccl1-Rn01752376_m1	Target	32.32294	2.816036		32.32294		18.322289		14.000651		-1.5100594	2.8482175			Manual	3	15	Manual	0.2	201276		CARD 3 23  03 09
196		RAT CONTROL 5	Ccl2-Rn00580555_m1	Target	29.962431	2.654313		29.962431		15.96178		14.000651		1.2826881	0.41102892			Manual	3	15	Manual	0.2	201276		CARD 3 23  03 09
197		RAT CONTROL 5	Ccl3-Rn00564660_m1	Target	36.941566	0.3606561		36.941566		22.940914		14.000651		0.91767883	0.52936006			Manual	3	15	Manual	0.2	201276		CARD 3 23  03 09
198		RAT CONTROL 5	Ccl4-Rn00587826_m1	Target	32.495663	3.5971725		32.495663		18.49501		14.000651		-0.13004684	1.0943292			Manual	3	15	Manual	0.2	201276		CARD 3 23  03 09
199		RAT CONTROL 5	Ccl5-Rn00579590_m1	Target	34.340733	2.052218		34.340733		20.34008		14.000651		1.2426834	0.4225859			Manual	3	15	Manual	0.2	201276		CARD 3 23  03 09
200		RAT CONTROL 5	Ccl6-Rn01456402_g1	Target	27.643335	4.0299315		27.643335		13.642684		14.000651		9.1552734E-4	0.9993656			Manual	3	15	Manual	0.2	201276		CARD 3 23  03 09
201		RAT CONTROL 5	Ccl7-Rn01467286_m1	Target	30.87152	4.073537		30.87152		16.870869		14.000651		1.9205503	0.26415372			Manual	3	15	Manual	0.2	201276		CARD 3 23  03 09
202		RAT CONTROL 5	Ccl9-Rn01471276_m1	Target	31.461166	2.5939143		31.461166		17.460514		14.000651		-1.3825264	2.6072454			Manual	3	15	Manual	0.2	201276		CARD 3 23  03 09
203		RAT CONTROL 5	18S-Hs99999901_s1	Endogenous Control	14.000651	4.2512913		14.000651				14.000651						Manual	3	15	Manual	0.2	201276		CARD 3 23  03 09
204		RAT CONTROL 5	Ccl11-Rn00569995_m1	Target	33.501144	1.0275904		33.501144		19.500492		14.000651		1.1682549	0.44495925			Manual	3	15	Manual	0.2	201276		CARD 3 23  03 09
205		RAT CONTROL 5	Ccl17-Rn00589290_m1	Target	33.64172	1.9319887		33.64172		19.641068		14.000651		-6.3383446	80.91552			Manual	3	15	Manual	0.2	201276		CARD 3 23  03 09
206		RAT CONTROL 5	Ccl19-Rn01439563_m1	Target	32.290997	4.5111756		32.290997		18.290344		14.000651		-1.4229889	2.6814046			Manual	3	15	Manual	0.2	201276		CARD 3 23  03 09
207		RAT CONTROL 5	Ccl20-Rn00570287_m1	Target	29.362461	3.668686		29.362461		15.36181		14.000651		0.6310787	0.6456934			Manual	3	15	Manual	0.2	201276		CARD 3 23  03 09
208		RAT CONTROL 5	Ccl21b-Rn01764651_g1	Target	26.872051	7.2870193		26.872051		12.8714		14.000651		0.46657753	0.7236793			Manual	3	15	Manual	0.2	201276		CARD 3 23  03 09
209		RAT CONTROL 5	Ccl22-Rn01536591_m1	Target	26.538172	7.6700053		26.538172		12.53752		14.000651		0.3763218	0.7703993			Manual	3	15	Manual	0.2	201276		CARD 3 23  03 09
210		RAT CONTROL 5	Ccl24-Rn01481451_m1	Target	31.096874	3.0969307		31.096874		17.096222		14.000651		0.4783249	0.7178106			Manual	3	15	Manual	0.2	201276		CARD 3 23  03 09
211		RAT CONTROL 5	Ccl25-Rn01403351_m1	Target	Undetermined	0.108071275		40.0		25.999348		14.000651						Manual	3	15	Manual	0.2	201276		CARD 3 23  03 09
212		RAT CONTROL 5	Ccl26-Rn01481484_m1	Target	Undetermined	0.09682226		40.0		25.999348		14.000651						Manual	3	15	Manual	0.2	201276		CARD 3 23  03 09
213		RAT CONTROL 5	Ccl27-Rn01437037_m1	Target	Undetermined	0.07480783		40.0		25.999348		14.000651						Manual	3	15	Manual	0.2	201276		CARD 3 23  03 09
214		RAT CONTROL 5	Ccl28-Rn00586715_m1	Target	Undetermined	0.12263779		40.0		25.999348		14.000651						Manual	3	15	Manual	0.2	201276		CARD 3 23  03 09
215		RAT CONTROL 5	Cxcl1-Rn00578225_m1	Target	30.240776	2.5079212		30.240776		16.240124		14.000651		-0.37000275	1.2923553			Manual	3	15	Manual	0.2	201276		CARD 3 23  03 09
216		RAT CONTROL 5	Cxcl2-Rn00586403_m1	Target	31.397253	3.9020348		31.397253		17.396603		14.000651		1.4320898	0.3705937			Manual	3	15	Manual	0.2	201276		CARD 3 23  03 09
217		RAT CONTROL 5	Cxcl3-Rn00593435_m1	Target	Undetermined	0.07159504		40.0		25.999348		14.000651						Manual	3	15	Manual	0.2	201276		CARD 3 23  03 09
218		RAT CONTROL 5	Pf4-Rn01768298_g1	Target	29.86373	5.6272836		29.86373		15.863078		14.000651		0.24840546	0.8418263			Manual	3	15	Manual	0.2	201276		CARD 3 23  03 09
219		RAT CONTROL 5	Cxcl5-Rn00573587_g1	Target	31.201933	3.090113		31.201933		17.201283		14.000651		0.34788132	0.78573716			Manual	3	15	Manual	0.2	201276		CARD 3 23  03 09
220		RAT CONTROL 5	Ppbp-Rn00596603_g1	Target	Undetermined	0.10935179		40.0		25.999348		14.000651						Manual	3	15	Manual	0.2	201276		CARD 3 23  03 09
221		RAT CONTROL 5	Cxcl9-Rn00595504_m1	Target	29.25721	4.673702		29.25721		15.256558		14.000651		-1.6044798	3.040861			Manual	3	15	Manual	0.2	201276		CARD 3 23  03 09
222		RAT CONTROL 5	Cxcl10-Rn00594648_m1	Target	33.03591	1.9723257		33.03591		19.03526		14.000651		-1.2911224	2.4471838			Manual	3	15	Manual	0.2	201276		CARD 3 23  03 09
223		RAT CONTROL 5	Cxcl11-Rn00788262_g1	Target	Undetermined	0.11969548		40.0		25.999348		14.000651		1.2029839	0.43437594			Manual	3	15	Manual	0.2	201276		CARD 3 23  03 09
224		RAT CONTROL 5	Cxcl12-Rn00573260_m1	Target	25.75517	7.692235		25.75517		11.754519		14.000651		0.47422218	0.7198548			Manual	3	15	Manual	0.2	201276		CARD 3 23  03 09
225		RAT CONTROL 5	Cxcl13-Rn01450028_m1	Target	30.945501	3.3219328		30.945501		16.94485		14.000651		-1.4557457	2.742983			Manual	3	15	Manual	0.2	201276		CARD 3 23  03 09
226		RAT CONTROL 5	Cxcl14-Rn01441840_m1	Target	25.369844	6.274709		25.369844		11.369193		14.000651		0.38049698	0.7681729			Manual	3	15	Manual	0.2	201276		CARD 3 23  03 09
227		RAT CONTROL 5	Cxcl16-Rn01496393_m1	Target	25.498947	7.398146		25.498947		11.498296		14.000651		0.011354446	0.99216056			Manual	3	15	Manual	0.2	201276		CARD 3 23  03 09
228		RAT CONTROL 5	Cxcl17-Rn01764053_m1	Target	Undetermined	0.05365446		40.0		25.999348		14.000651		5.376606	0.024070235			Manual	3	15	Manual	0.2	201276		CARD 3 23  03 09
229		RAT CONTROL 5	Xcl1-Rn00592605_m1	Target	34.37291	2.5072882		34.37291		20.372257		14.000651		-5.607155	48.744072			Manual	3	15	Manual	0.2	201276		CARD 3 23  03 09
230		RAT CONTROL 5	Cx3cl1-Rn00593186_m1	Target	27.966686	3.9548237		27.966686		13.966035		14.000651		0.12205696	0.9188766			Manual	3	15	Manual	0.2	201276		CARD 3 23  03 09
231		RAT CONTROL 5	Csf1-Rn00576849_m1	Target	26.937035	7.2375803		26.937035		12.936383		14.000651		-0.6794777	1.6015599			Manual	3	15	Manual	0.2	201276		CARD 3 23  03 09
232		RAT CONTROL 5	Csf2-Rn01456851_m1	Target	36.5183	1.2325957		36.5183		22.517647		14.000651		1.7508507	0.29712653			Manual	3	15	Manual	0.2	201276		CARD 3 23  03 09
233		RAT CONTROL 5	Csf3-Rn00567344_m1	Target	34.035557	1.8942646		34.035557		20.034904		14.000651		1.2201385	0.4292415			Manual	3	15	Manual	0.2	201276		CARD 3 23  03 09
234		RAT CONTROL 5	Il1a-Rn00566700_m1	Target	26.135983	6.2828217		26.135983		12.135331		14.000651		0.027677536	0.9809982			Manual	3	15	Manual	0.2	201276		CARD 3 23  03 09
235		RAT CONTROL 5	Il1b-Rn00580432_m1	Target	29.477211	6.375322		29.477211		15.47656		14.000651		1.2382164	0.4238964			Manual	3	15	Manual	0.2	201276		CARD 3 23  03 09
236		RAT CONTROL 5	Il2-Rn99999181_m1	Target	Undetermined	0.052130267		40.0		25.999348		14.000651						Manual	3	15	Manual	0.2	201276		CARD 3 23  03 09
237		RAT CONTROL 5	Il3-Rn00580435_m1	Target	Undetermined	0.092958376		40.0		25.999348		14.000651						Manual	3	15	Manual	0.2	201276		CARD 3 23  03 09
238		RAT CONTROL 5	Trpa1-Rn01473803_m1	Target	Undetermined	0.13382635		40.0		25.999348		14.000651						Manual	3	15	Manual	0.2	201276		CARD 3 23  03 09
239		RAT CONTROL 5	Il4-Rn01456866_m1	Target	Undetermined	0.08151873		40.0		25.999348		14.000651						Manual	3	15	Manual	0.2	201276		CARD 3 23  03 09
240		RAT CONTROL 5	Il5-Rn01459975_m1	Target	Undetermined	0.05407103		40.0		25.999348		14.000651						Manual	3	15	Manual	0.2	201276		CARD 3 23  03 09
241		RAT CONTROL 5	Il6-Rn00561420_m1	Target	34.28127	2.6977825		34.28127		20.280617		14.000651		0.6600952	0.6328365			Manual	3	15	Manual	0.2	201276		CARD 3 23  03 09
242		RAT CONTROL 5	Il7-Rn00681900_m1	Target	32.029194	2.284523		32.029194		18.028542		14.000651		0.367836	0.774944			Manual	3	15	Manual	0.2	201276		CARD 3 23  03 09
243		RAT CONTROL 5	Il9-Rn01448718_m1	Target	Undetermined	0.075060196		40.0		25.999348		14.000651						Manual	3	15	Manual	0.2	201276		CARD 3 23  03 09
244		RAT CONTROL 5	Il10-Rn01644839_m1	Target	34.84753	1.147583		34.84753		20.846878		14.000651		2.520462	0.17428713			Manual	3	15	Manual	0.2	201276		CARD 3 23  03 09
245		RAT CONTROL 5	Il11-Rn00591721_m1	Target	33.6688	3.0031517		33.6688		19.668148		14.000651		0.28837967	0.8188212			Manual	3	15	Manual	0.2	201276		CARD 3 23  03 09
246		RAT CONTROL 5	Il12a-Rn00584538_m1	Target	31.011366	5.929514		31.011366		17.010715		14.000651		-0.33490753	1.2612965			Manual	3	15	Manual	0.2	201276		CARD 3 23  03 09
247		RAT CONTROL 5	Il12b-Rn00575112_m1	Target	34.239674	2.7698972		34.239674		20.239021		14.000651		-5.740391	53.460106			Manual	3	15	Manual	0.2	201276		CARD 3 23  03 09
248		RAT CONTROL 5	Il13-Rn00587615_m1	Target	39.75666	0.20283443		39.75666		25.756008		14.000651		4.0926895	0.058610804			Manual	3	15	Manual	0.2	201276		CARD 3 23  03 09
249		RAT CONTROL 5	LOC682457-Rn01516136_m1	Target	27.570827	3.865743		27.570827		13.570176		14.000651		0.47513008	0.7194019			Manual	3	15	Manual	0.2	201276		CARD 3 23  03 09
250		RAT CONTROL 5	Il15-Rn00689964_m1	Target	30.178835	4.8949213		30.178835		16.178185		14.000651		-2.011509	4.0320373			Manual	3	15	Manual	0.2	201276		CARD 3 23  03 09
251		RAT CONTROL 5	Il16-Rn01477722_m1	Target	28.54851	6.4819293		28.54851		14.547858		14.000651		-0.1841793	1.1361705			Manual	3	15	Manual	0.2	201276		CARD 3 23  03 09
252		RAT CONTROL 5	LOC301289-Rn01757168_m1	Target	Undetermined	0.035521653		40.0		25.999348		14.000651						Manual	3	15	Manual	0.2	201276		CARD 3 23  03 09
253		RAT CONTROL 5	Il18-Rn01422083_m1	Target	28.044483	4.9925337		28.044483		14.043832		14.000651		1.1238785	0.45885858			Manual	3	15	Manual	0.2	201276		CARD 3 23  03 09
254		RAT CONTROL 5	Il19-Rn01490483_m1	Target	Undetermined	0.11463468		40.0		25.999348		14.000651		4.6103706	0.040939275			Manual	3	15	Manual	0.2	201276		CARD 3 23  03 09
255		RAT CONTROL 5	Il20-Rn01483978_m1	Target	31.883627	2.7395499		31.883627		17.882977		14.000651		0.9201851	0.5284412			Manual	3	15	Manual	0.2	201276		CARD 3 23  03 09
256		RAT CONTROL 5	Il21-Rn01755623_m1	Target	Undetermined	0.060172614		40.0		25.999348		14.000651						Manual	3	15	Manual	0.2	201276		CARD 3 23  03 09
257		RAT CONTROL 5	Il23a-Rn00590334_g1	Target	32.558136	4.149946		32.558136		18.557484		14.000651		-0.42292404	1.340642			Manual	3	15	Manual	0.2	201276		CARD 3 23  03 09
258		RAT CONTROL 5	Il24-Rn00591159_m1	Target	31.920395	4.193162		31.920395		17.919743		14.000651		-1.2967339	2.4567208			Manual	3	15	Manual	0.2	201276		CARD 3 23  03 09
259		RAT CONTROL 5	Il27-Rn01510484_m1	Target	34.13436	2.8535426		34.13436		20.133709		14.000651		-0.15013504	1.1096734			Manual	3	15	Manual	0.2	201276		CARD 3 23  03 09
260		RAT CONTROL 5	Ebi3-Rn01527778_m1	Target	31.23117	3.5734272		31.23117		17.230518		14.000651		-1.430378	2.6951733			Manual	3	15	Manual	0.2	201276		CARD 3 23  03 09
261		RAT CONTROL 5	Gapdh-Rn99999916_s1	Target	19.83276	4.4984164		19.83276		5.8321085		14.000651		-2.4516144	5.4702787			Manual	3	15	Manual	0.2	201276		CARD 3 23  03 09
262		RAT CONTROL 5	Il33-Rn01759837_m1	Target	27.021004	4.457077		27.021004		13.020352		14.000651		-0.47629166	1.3911632			Manual	3	15	Manual	0.2	201276		CARD 3 23  03 09
263		RAT CONTROL 5	Tnf-Rn99999017_m1	Target	30.049414	2.4134674		30.049414		16.048763		14.000651		-0.17183685	1.1264918			Manual	3	15	Manual	0.2	201276		CARD 3 23  03 09
264		RAT CONTROL 5	Ptgs2-Rn01483828_m1	Target	29.31718	3.2257464		29.31718		15.316529		14.000651		1.0779896	0.47368845			Manual	3	15	Manual	0.2	201276		CARD 3 23  03 09
265		RAT CONTROL 5	Ptges-Rn00572047_m1	Target	28.026615	5.041297		28.026615		14.025964		14.000651		-0.42212677	1.3399013			Manual	3	15	Manual	0.2	201276		CARD 3 23  03 09
266		RAT CONTROL 5	Ptgis-Rn00580687_m1	Target	30.6391	3.9525201		30.6391		16.638447		14.000651		-1.4163437	2.6690822			Manual	3	15	Manual	0.2	201276		CARD 3 23  03 09
267		RAT CONTROL 5	Fgf7-Rn00573319_m1	Target	30.013763	3.6641192		30.013763		16.013111		14.000651		-0.08247757	1.0588348			Manual	3	15	Manual	0.2	201276		CARD 3 23  03 09
268		RAT CONTROL 5	Nos2-Rn00561646_m1	Target	30.849094	5.1936793		30.849094		16.848442		14.000651		2.3381376	0.19776545			Manual	3	15	Manual	0.2	201276		CARD 3 23  03 09
269		RAT CONTROL 5	Trpv3-Rn01460303_m1	Target	28.687176	3.8716607		28.687176		14.686524		14.000651		1.1191273	0.46037224			Manual	3	15	Manual	0.2	201276		CARD 3 23  03 09
270		RAT CONTROL 5	Trpv4-Rn00576745_m1	Target	28.396599	5.557194		28.396599		14.395947		14.000651		0.11052132	0.9262533			Manual	3	15	Manual	0.2	201276		CARD 3 23  03 09
271		RAT CONTROL 5	Actb-Rn00667869_m1	Target	20.096552	6.6799617		20.096552		6.0959005		14.000651		0.46453285	0.7247057			Manual	3	15	Manual	0.2	201276		CARD 3 23  03 09
272		RAT CONTROL 5	B2m-Rn00560865_m1	Target	20.866545	8.121644		20.866545		6.8658934		14.000651		-0.14569283	1.1062617			Manual	3	15	Manual	0.2	201276		CARD 3 23  03 09
273		RAT CONTROL 5	Tubb3-Rn01431594_m1	Target	29.712303	3.8250027		29.712303		15.711652		14.000651		1.1178036	0.46079484			Manual	3	15	Manual	0.2	201276		CARD 3 23  03 09
274		RAT CONTROL 5	Edn1-Rn00561129_m1	Target	29.725327	4.424976		29.725327		15.724675		14.000651		1.5029564	0.35282964			Manual	3	15	Manual	0.2	201276		CARD 3 23  03 09
275		RAT CONTROL 5	Mif-Rn00821234_g1	Target	23.920391	7.773377		23.920391		9.91974		14.000651		-0.12871933	1.0933228			Manual	3	15	Manual	0.2	201276		CARD 3 23  03 09
276		RAT CONTROL 5	C5-Rn01436156_m1	Target	Undetermined	0.07989885		40.0		25.999348		14.000651		4.798191	0.03594186			Manual	3	15	Manual	0.2	201276		CARD 3 23  03 09
277		RAT CONTROL 5	Artn-Rn01761472_g1	Target	30.703356	5.6193523		30.703356		16.702705		14.000651		0.31490707	0.80390275			Manual	3	15	Manual	0.2	201276		CARD 3 23  03 09
278		RAT CONTROL 5	Lta4h-Rn01503878_m1	Target	28.408022	5.9834123		28.408022		14.407371		14.000651		-0.43414497	1.3511099			Manual	3	15	Manual	0.2	201276		CARD 3 23  03 09
279		RAT CONTROL 5	Ifng-Rn00594078_m1	Target	Undetermined	0.054476716		40.0		25.999348		14.000651		5.156658	0.028034396			Manual	3	15	Manual	0.2	201276		CARD 3 23  03 09
280		RAT CONTROL 5	C3-Rn00566466_m1	Target	32.62093	3.187911		32.62093		18.620277		14.000651		0.7997284	0.5744573			Manual	3	15	Manual	0.2	201276		CARD 3 23  03 09
281		RAT CONTROL 5	Alox5-Rn00563172_m1	Target	28.875235	4.706869		28.875235		14.874583		14.000651		-0.7362385	1.6658269			Manual	3	15	Manual	0.2	201276		CARD 3 23  03 09
282		RAT CONTROL 5	Alox15-Rn00696151_m1	Target	34.330914	1.0920875		34.330914		20.330261		14.000651		-5.649151	50.183838			Manual	3	15	Manual	0.2	201276		CARD 3 23  03 09
283		RAT CONTROL 5	Tgfb1-Rn00572010_m1	Target	26.380816	4.8457546		26.380816		12.380164		14.000651		-0.3983078	1.3179611			Manual	3	15	Manual	0.2	201276		CARD 3 23  03 09
284		RAT CONTROL 5	Hbegf-Rn00564075_m1	Target	29.19241	7.0701575		29.19241		15.191758		14.000651		1.0429211	0.48534378			Manual	3	15	Manual	0.2	201276		CARD 3 23  03 09
285		RAT CONTROL 5	Areg-Rn00567471_m1	Target	31.685682	3.2534359		31.685682		17.685032		14.000651		1.1804581	0.44121137			Manual	3	15	Manual	0.2	201276		CARD 3 23  03 09
286		RAT CONTROL 5	Btc-Rn00673281_m1	Target	36.200233	1.1773317		36.200233		22.199581		14.000651		6.561166	0.010589911			Manual	3	15	Manual	0.2	201276		CARD 3 23  03 09
287		RAT CONTROL 5	Ereg-Rn00572454_m1	Target	27.167683	4.37202		27.167683		13.167031		14.000651		0.4123783	0.75138366			Manual	3	15	Manual	0.2	201276		CARD 3 23  03 09
288		RAT CONTROL 5	Lif-Rn00573491_g1	Target	30.53063	3.4963257		30.53063		16.52998		14.000651		-0.76857376	1.7035848			Manual	3	15	Manual	0.2	201276		CARD 3 23  03 09
289		RAT CONTROL 6	Bdnf-Rn01484928_m1	Target	39.038	0.33845693		39.038		24.97993		14.058067		6.598236	0.010321267			Manual	3	15	Manual	0.2	201276		CARD 3 23  03 09
290		RAT CONTROL 6	Ngf-Rn01533872_m1	Target	30.806993	3.0015779		30.806993		16.748926		14.058067		0.25157738	0.8399775			Manual	3	15	Manual	0.2	201276		CARD 3 23  03 09
291		RAT CONTROL 6	Ccl1-Rn01752376_m1	Target	Undetermined	0.060711227		40.0		25.941933		14.058067		6.109585	0.014482106			Manual	3	15	Manual	0.2	201276		CARD 3 23  03 09
292		RAT CONTROL 6	Ccl2-Rn00580555_m1	Target	29.903864	2.253717		29.903864		15.845797		14.058067		1.1667051	0.4454375			Manual	3	15	Manual	0.2	201276		CARD 3 23  03 09
293		RAT CONTROL 6	Ccl3-Rn00564660_m1	Target	36.67613	0.39290598		36.67613		22.618061		14.058067		0.59482574	0.6621244			Manual	3	15	Manual	0.2	201276		CARD 3 23  03 09
294		RAT CONTROL 6	Ccl4-Rn00587826_m1	Target	34.753326	2.22673		34.753326		20.69526		14.058067		2.0702019	0.23812617			Manual	3	15	Manual	0.2	201276		CARD 3 23  03 09
295		RAT CONTROL 6	Ccl5-Rn00579590_m1	Target	32.32587	2.8355598		32.32587		18.267803		14.058067		-0.82959366	1.7771847			Manual	3	15	Manual	0.2	201276		CARD 3 23  03 09
296		RAT CONTROL 6	Ccl6-Rn01456402_g1	Target	27.187803	3.9856646		27.187803		13.129736		14.058067		-0.5120325	1.4260578			Manual	3	15	Manual	0.2	201276		CARD 3 23  03 09
297		RAT CONTROL 6	Ccl7-Rn01467286_m1	Target	30.082207	4.192575		30.082207		16.02414		14.058067		1.0738211	0.47505912			Manual	3	15	Manual	0.2	201276		CARD 3 23  03 09
298		RAT CONTROL 6	Ccl9-Rn01471276_m1	Target	32.595387	2.666036		32.595387		18.53732		14.058067		-0.30572128	1.2360364			Manual	3	15	Manual	0.2	201276		CARD 3 23  03 09
299		RAT CONTROL 6	18S-Hs99999901_s1	Endogenous Control	14.058067	4.0473514		14.058067				14.058067						Manual	3	15	Manual	0.2	201276		CARD 3 23  03 09
300		RAT CONTROL 6	Ccl11-Rn00569995_m1	Target	34.38132	0.8099841		34.38132		20.323254		14.058067		1.9910164	0.2515616			Manual	3	15	Manual	0.2	201276		CARD 3 23  03 09
301		RAT CONTROL 6	Ccl17-Rn00589290_m1	Target	31.824385	2.3577235		31.824385		17.766317		14.058067		-8.213095	296.74805			Manual	3	15	Manual	0.2	201276		CARD 3 23  03 09
302		RAT CONTROL 6	Ccl19-Rn01439563_m1	Target	31.035904	4.3620863		31.035904		16.977837		14.058067		-2.7354965	6.6598816			Manual	3	15	Manual	0.2	201276		CARD 3 23  03 09
303		RAT CONTROL 6	Ccl20-Rn00570287_m1	Target	30.9863	3.020969		30.9863		16.928232		14.058067		2.1975012	0.21801493			Manual	3	15	Manual	0.2	201276		CARD 3 23  03 09
304		RAT CONTROL 6	Ccl21b-Rn01764651_g1	Target	27.04936	6.148632		27.04936		12.991293		14.058067		0.5864706	0.66597015			Manual	3	15	Manual	0.2	201276		CARD 3 23  03 09
305		RAT CONTROL 6	Ccl22-Rn01536591_m1	Target	26.050192	7.2531633		26.050192		11.992125		14.058067		-0.16907406	1.1243366			Manual	3	15	Manual	0.2	201276		CARD 3 23  03 09
306		RAT CONTROL 6	Ccl24-Rn01481451_m1	Target	30.54758	3.3194594		30.54758		16.489513		14.058067		-0.12838364	1.0930684			Manual	3	15	Manual	0.2	201276		CARD 3 23  03 09
307		RAT CONTROL 6	Ccl25-Rn01403351_m1	Target	34.467094	1.7947199		34.467094		20.409027		14.058067		-5.570385	47.517433			Manual	3	15	Manual	0.2	201276		CARD 3 23  03 09
308		RAT CONTROL 6	Ccl26-Rn01481484_m1	Target	Undetermined	0.10553657		40.0		25.941933		14.058067						Manual	3	15	Manual	0.2	201276		CARD 3 23  03 09
309		RAT CONTROL 6	Ccl27-Rn01437037_m1	Target	36.146507	0.58374757		36.146507		22.08844		14.058067		-3.8909721	14.8354025			Manual	3	15	Manual	0.2	201276		CARD 3 23  03 09
310		RAT CONTROL 6	Ccl28-Rn00586715_m1	Target	Undetermined	0.06092628		40.0		25.941933		14.058067						Manual	3	15	Manual	0.2	201276		CARD 3 23  03 09
311		RAT CONTROL 6	Cxcl1-Rn00578225_m1	Target	31.204855	2.2510574		31.204855		17.146788		14.058067		0.53666115	0.6893645			Manual	3	15	Manual	0.2	201276		CARD 3 23  03 09
312		RAT CONTROL 6	Cxcl2-Rn00586403_m1	Target	34.581776	2.4965546		34.581776		20.523708		14.058067		4.5591955	0.04241753			Manual	3	15	Manual	0.2	201276		CARD 3 23  03 09
313		RAT CONTROL 6	Cxcl3-Rn00593435_m1	Target	Undetermined	0.06894597		40.0		25.941933		14.058067						Manual	3	15	Manual	0.2	201276		CARD 3 23  03 09
314		RAT CONTROL 6	Pf4-Rn01768298_g1	Target	29.388468	5.9014015		29.388468		15.3304		14.058067		-0.2842722	1.2177957			Manual	3	15	Manual	0.2	201276		CARD 3 23  03 09
315		RAT CONTROL 6	Cxcl5-Rn00573587_g1	Target	32.99272	2.315119		32.99272		18.934654		14.058067		2.081253	0.23630908			Manual	3	15	Manual	0.2	201276		CARD 3 23  03 09
316		RAT CONTROL 6	Ppbp-Rn00596603_g1	Target	34.982445	2.1227078		34.982445		20.924377		14.058067		-5.0550346	33.24429			Manual	3	15	Manual	0.2	201276		CARD 3 23  03 09
317		RAT CONTROL 6	Cxcl9-Rn00595504_m1	Target	28.796541	4.5237236		28.796541		14.738474		14.058067		-2.1225643	4.354673			Manual	3	15	Manual	0.2	201276		CARD 3 23  03 09
318		RAT CONTROL 6	Cxcl10-Rn00594648_m1	Target	32.25338	2.037485		32.25338		18.195312		14.058067		-2.1310692	4.3804197			Manual	3	15	Manual	0.2	201276		CARD 3 23  03 09
319		RAT CONTROL 6	Cxcl11-Rn00788262_g1	Target	33.82706	2.24548		33.82706		19.768993		14.058067		-5.0273705	32.612892			Manual	3	15	Manual	0.2	201276		CARD 3 23  03 09
320		RAT CONTROL 6	Cxcl12-Rn00573260_m1	Target	25.229506	6.772967		25.229506		11.171438		14.058067		-0.10885906	1.0783751			Manual	3	15	Manual	0.2	201276		CARD 3 23  03 09
321		RAT CONTROL 6	Cxcl13-Rn01450028_m1	Target	29.222275	3.8472779		29.222275		15.164207		14.058067		-3.2363892	9.424324			Manual	3	15	Manual	0.2	201276		CARD 3 23  03 09
322		RAT CONTROL 6	Cxcl14-Rn01441840_m1	Target	25.153467	6.9720554		25.153467		11.0954		14.058067		0.10670376	0.92870754			Manual	3	15	Manual	0.2	201276		CARD 3 23  03 09
323		RAT CONTROL 6	Cxcl16-Rn01496393_m1	Target	25.86176	5.7377853		25.86176		11.803692		14.058067		0.31675053	0.80287623			Manual	3	15	Manual	0.2	201276		CARD 3 23  03 09
324		RAT CONTROL 6	Cxcl17-Rn01764053_m1	Target	Undetermined	0.04154406		40.0		25.941933		14.058067		5.319191	0.025047475			Manual	3	15	Manual	0.2	201276		CARD 3 23  03 09
325		RAT CONTROL 6	Xcl1-Rn00592605_m1	Target	Undetermined	0.13664807		40.0		25.941933		14.058067						Manual	3	15	Manual	0.2	201276		CARD 3 23  03 09
326		RAT CONTROL 6	Cx3cl1-Rn00593186_m1	Target	27.725126	3.6537786		27.725126		13.667059		14.058067		-0.17691898	1.130467			Manual	3	15	Manual	0.2	201276		CARD 3 23  03 09
327		RAT CONTROL 6	Csf1-Rn00576849_m1	Target	27.141205	6.445163		27.141205		13.0831375		14.058067		-0.5327234	1.4466575			Manual	3	15	Manual	0.2	201276		CARD 3 23  03 09
328		RAT CONTROL 6	Csf2-Rn01456851_m1	Target	Undetermined	0.10966124		40.0		25.941933		14.058067		5.1751366	0.027677614			Manual	3	15	Manual	0.2	201276		CARD 3 23  03 09
329		RAT CONTROL 6	Csf3-Rn00567344_m1	Target	Undetermined	0.10468193		40.0		25.941933		14.058067		7.1271667	0.0071533425			Manual	3	15	Manual	0.2	201276		CARD 3 23  03 09
330		RAT CONTROL 6	Il1a-Rn00566700_m1	Target	26.671661	6.332645		26.671661		12.613594		14.058067		0.50594044	0.70420116			Manual	3	15	Manual	0.2	201276		CARD 3 23  03 09
331		RAT CONTROL 6	Il1b-Rn00580432_m1	Target	30.263483	5.5706644		30.263483		16.205416		14.058067		1.9670725	0.25577152			Manual	3	15	Manual	0.2	201276		CARD 3 23  03 09
332		RAT CONTROL 6	Il2-Rn99999181_m1	Target	34.34988	2.6783442		34.34988		20.291813		14.058067		-5.687599	51.539234			Manual	3	15	Manual	0.2	201276		CARD 3 23  03 09
333		RAT CONTROL 6	Il3-Rn00580435_m1	Target	Undetermined	0.12118035		40.0		25.941933		14.058067						Manual	3	15	Manual	0.2	201276		CARD 3 23  03 09
334		RAT CONTROL 6	Trpa1-Rn01473803_m1	Target	Undetermined	0.050533295		40.0		25.941933		14.058067						Manual	3	15	Manual	0.2	201276		CARD 3 23  03 09
335		RAT CONTROL 6	Il4-Rn01456866_m1	Target	Undetermined	0.037698753		40.0		25.941933		14.058067						Manual	3	15	Manual	0.2	201276		CARD 3 23  03 09
336		RAT CONTROL 6	Il5-Rn01459975_m1	Target	Undetermined	0.057420693		40.0		25.941933		14.058067						Manual	3	15	Manual	0.2	201276		CARD 3 23  03 09
337		RAT CONTROL 6	Il6-Rn00561420_m1	Target	33.049614	3.072498		33.049614		18.991547		14.058067		-0.6289749	1.5464658			Manual	3	15	Manual	0.2	201276		CARD 3 23  03 09
338		RAT CONTROL 6	Il7-Rn00681900_m1	Target	31.239529	2.3512108		31.239529		17.181461		14.058067		-0.47924423	1.3940132			Manual	3	15	Manual	0.2	201276		CARD 3 23  03 09
339		RAT CONTROL 6	Il9-Rn01448718_m1	Target	Undetermined	0.064425275		40.0		25.941933		14.058067						Manual	3	15	Manual	0.2	201276		CARD 3 23  03 09
340		RAT CONTROL 6	Il10-Rn01644839_m1	Target	34.59292	0.9555021		34.59292		20.534851		14.058067		2.208435	0.21636888			Manual	3	15	Manual	0.2	201276		CARD 3 23  03 09
341		RAT CONTROL 6	Il11-Rn00591721_m1	Target	34.307495	2.6528075		34.307495		20.249428		14.058067		0.8696594	0.547276			Manual	3	15	Manual	0.2	201276		CARD 3 23  03 09
342		RAT CONTROL 6	Il12a-Rn00584538_m1	Target	31.57353	5.755945		31.57353		17.515463		14.058067		0.16983986	0.88894135			Manual	3	15	Manual	0.2	201276		CARD 3 23  03 09
343		RAT CONTROL 6	Il12b-Rn00575112_m1	Target	Undetermined	0.074390754		40.0		25.941933		14.058067						Manual	3	15	Manual	0.2	201276		CARD 3 23  03 09
344		RAT CONTROL 6	Il13-Rn00587615_m1	Target	Undetermined	0.08077279		40.0		25.941933		14.058067		4.278614	0.051523913			Manual	3	15	Manual	0.2	201276		CARD 3 23  03 09
345		RAT CONTROL 6	LOC682457-Rn01516136_m1	Target	27.930866	3.4035423		27.930866		13.872799		14.058067		0.7777529	0.5832746			Manual	3	15	Manual	0.2	201276		CARD 3 23  03 09
346		RAT CONTROL 6	Il15-Rn00689964_m1	Target	31.234898	3.7947838		31.234898		17.17683		14.058067		-1.0128632	2.017912			Manual	3	15	Manual	0.2	201276		CARD 3 23  03 09
347		RAT CONTROL 6	Il16-Rn01477722_m1	Target	27.884754	5.934428		27.884754		13.826687		14.058067		-0.9053507	1.8729997			Manual	3	15	Manual	0.2	201276		CARD 3 23  03 09
348		RAT CONTROL 6	LOC301289-Rn01757168_m1	Target	Undetermined	0.11263568		40.0		25.941933		14.058067						Manual	3	15	Manual	0.2	201276		CARD 3 23  03 09
349		RAT CONTROL 6	Il18-Rn01422083_m1	Target	28.707174	3.8153105		28.707174		14.649107		14.058067		1.7291536	0.30162886			Manual	3	15	Manual	0.2	201276		CARD 3 23  03 09
350		RAT CONTROL 6	Il19-Rn01490483_m1	Target	Undetermined	0.113263495		40.0		25.941933		14.058067		4.5529556	0.04260139			Manual	3	15	Manual	0.2	201276		CARD 3 23  03 09
351		RAT CONTROL 6	Il20-Rn01483978_m1	Target	30.064737	3.2392035		30.064737		16.00667		14.058067		-0.95612144	1.9400871			Manual	3	15	Manual	0.2	201276		CARD 3 23  03 09
352		RAT CONTROL 6	Il21-Rn01755623_m1	Target	Undetermined	0.02648801		40.0		25.941933		14.058067						Manual	3	15	Manual	0.2	201276		CARD 3 23  03 09
353		RAT CONTROL 6	Il23a-Rn00590334_g1	Target	32.951286	3.5938811		32.951286		18.893219		14.058067		-0.08718872	1.0622982			Manual	3	15	Manual	0.2	201276		CARD 3 23  03 09
354		RAT CONTROL 6	Il24-Rn00591159_m1	Target	32.382725	4.186772		32.382725		18.324657		14.058067		-0.891819	1.8555142			Manual	3	15	Manual	0.2	201276		CARD 3 23  03 09
355		RAT CONTROL 6	Il27-Rn01510484_m1	Target	Undetermined	0.056504138		40.0		25.941933		14.058067		5.6580887	0.019803666			Manual	3	15	Manual	0.2	201276		CARD 3 23  03 09
356		RAT CONTROL 6	Ebi3-Rn01527778_m1	Target	30.961523	3.138686		30.961523		16.903456		14.058067		-1.7574406	3.3809779			Manual	3	15	Manual	0.2	201276		CARD 3 23  03 09
357		RAT CONTROL 6	Gapdh-Rn99999916_s1	Target	19.92633	3.8888252		19.92633		5.8682632		14.058067		-2.4154596	5.334894			Manual	3	15	Manual	0.2	201276		CARD 3 23  03 09
358		RAT CONTROL 6	Il33-Rn01759837_m1	Target	26.105555	4.6021905		26.105555		12.047487		14.058067		-1.4491568	2.730484			Manual	3	15	Manual	0.2	201276		CARD 3 23  03 09
359		RAT CONTROL 6	Tnf-Rn99999017_m1	Target	31.264496	1.924745		31.264496		17.206429		14.058067		0.9858284	0.5049357			Manual	3	15	Manual	0.2	201276		CARD 3 23  03 09
360		RAT CONTROL 6	Ptgs2-Rn01483828_m1	Target	28.827713	3.0235975		28.827713		14.769646		14.058067		0.531106	0.692024			Manual	3	15	Manual	0.2	201276		CARD 3 23  03 09
361		RAT CONTROL 6	Ptges-Rn00572047_m1	Target	27.087742	4.735527		27.087742		13.029675		14.058067		-1.418416	2.6729188			Manual	3	15	Manual	0.2	201276		CARD 3 23  03 09
362		RAT CONTROL 6	Ptgis-Rn00580687_m1	Target	29.361858	3.9800231		29.361858		15.303791		14.058067		-2.7509995	6.7318335			Manual	3	15	Manual	0.2	201276		CARD 3 23  03 09
363		RAT CONTROL 6	Fgf7-Rn00573319_m1	Target	29.661951	3.7515624		29.661951		15.603884		14.058067		-0.49170494	1.4061056			Manual	3	15	Manual	0.2	201276		CARD 3 23  03 09
364		RAT CONTROL 6	Nos2-Rn00561646_m1	Target	32.721703	4.1209183		32.721703		18.663635		14.058067		4.153331	0.056198258			Manual	3	15	Manual	0.2	201276		CARD 3 23  03 09
365		RAT CONTROL 6	Trpv3-Rn01460303_m1	Target	28.310009	3.3238542		28.310009		14.251942		14.058067		0.68454456	0.6222022			Manual	3	15	Manual	0.2	201276		CARD 3 23  03 09
366		RAT CONTROL 6	Trpv4-Rn00576745_m1	Target	29.230246	4.3264556		29.230246		15.172178		14.058067		0.8867521	0.5408303			Manual	3	15	Manual	0.2	201276		CARD 3 23  03 09
367		RAT CONTROL 6	Actb-Rn00667869_m1	Target	20.184715	5.1198535		20.184715		6.126648		14.058067		0.49528027	0.70942384			Manual	3	15	Manual	0.2	201276		CARD 3 23  03 09
368		RAT CONTROL 6	B2m-Rn00560865_m1	Target	20.82524	5.872298		20.82524		6.767172		14.058067		-0.24441433	1.1846118			Manual	3	15	Manual	0.2	201276		CARD 3 23  03 09
369		RAT CONTROL 6	Tubb3-Rn01431594_m1	Target	28.651356	3.7498705		28.651356		14.593288		14.058067		-5.598068E-4	1.0003881			Manual	3	15	Manual	0.2	201276		CARD 3 23  03 09
370		RAT CONTROL 6	Edn1-Rn00561129_m1	Target	30.66354	3.6291718		30.66354		16.605473		14.058067		2.3837538	0.19161019			Manual	3	15	Manual	0.2	201276		CARD 3 23  03 09
371		RAT CONTROL 6	Mif-Rn00821234_g1	Target	24.124212	6.5987864		24.124212		10.066145		14.058067		0.01768589	0.9878159			Manual	3	15	Manual	0.2	201276		CARD 3 23  03 09
372		RAT CONTROL 6	C5-Rn01436156_m1	Target	Undetermined	0.10522509		40.0		25.941933		14.058067		4.740776	0.037401084			Manual	3	15	Manual	0.2	201276		CARD 3 23  03 09
373		RAT CONTROL 6	Artn-Rn01761472_g1	Target	30.77849	4.500337		30.77849		16.720423		14.058067		0.33262444	0.7940906			Manual	3	15	Manual	0.2	201276		CARD 3 23  03 09
374		RAT CONTROL 6	Lta4h-Rn01503878_m1	Target	28.986086	4.8035126		28.986086		14.928019		14.058067		0.08650303	0.94180286			Manual	3	15	Manual	0.2	201276		CARD 3 23  03 09
375		RAT CONTROL 6	Ifng-Rn00594078_m1	Target	Undetermined	0.02935386		40.0		25.941933		14.058067		5.099243	0.02917258			Manual	3	15	Manual	0.2	201276		CARD 3 23  03 09
376		RAT CONTROL 6	C3-Rn00566466_m1	Target	31.410034	3.733628		31.410034		17.351967		14.058067		-0.46858215	1.3837489			Manual	3	15	Manual	0.2	201276		CARD 3 23  03 09
377		RAT CONTROL 6	Alox5-Rn00563172_m1	Target	28.902945	4.0851116		28.902945		14.844877		14.058067		-0.7659445	1.7004828			Manual	3	15	Manual	0.2	201276		CARD 3 23  03 09
378		RAT CONTROL 6	Alox15-Rn00696151_m1	Target	Undetermined	0.06209179		40.0		25.941933		14.058067						Manual	3	15	Manual	0.2	201276		CARD 3 23  03 09
379		RAT CONTROL 6	Tgfb1-Rn00572010_m1	Target	26.252924	4.4112005		26.252924		12.194857		14.058067		-0.5836153	1.4985999			Manual	3	15	Manual	0.2	201276		CARD 3 23  03 09
380		RAT CONTROL 6	Hbegf-Rn00564075_m1	Target	28.469324	6.144338		28.469324		14.411257		14.058067		0.2624197	0.8336885			Manual	3	15	Manual	0.2	201276		CARD 3 23  03 09
381		RAT CONTROL 6	Areg-Rn00567471_m1	Target	33.11655	2.6550567		33.11655		19.058483		14.058067		2.5539093	0.17029296			Manual	3	15	Manual	0.2	201276		CARD 3 23  03 09
382		RAT CONTROL 6	Btc-Rn00673281_m1	Target	32.816715	2.2600327		32.816715		18.758648		14.058067		3.1202326	0.11500491			Manual	3	15	Manual	0.2	201276		CARD 3 23  03 09
383		RAT CONTROL 6	Ereg-Rn00572454_m1	Target	26.632019	4.1259656		26.632019		12.573952		14.058067		-0.18070126	1.1334347			Manual	3	15	Manual	0.2	201276		CARD 3 23  03 09
384		RAT CONTROL 6	Lif-Rn00573491_g1	Target	30.485113	3.638695		30.485113		16.427046		14.058067		-0.87150764	1.8295739			Manual	3	15	Manual	0.2	201276		CARD 3 23  03 09
1		RAT UVB 7	Bdnf-Rn01484928_m1	Target	32.910683	3.7470226		32.910683		18.936592		13.974092		0.5548973	0.6807055			Manual	3	15	Manual	0.2	201276		CARD 4 23  03 09
2		RAT UVB 7	Ngf-Rn01533872_m1	Target	29.25862	3.5890088		29.25862		15.284528		13.974092		-1.212821	2.3179042			Manual	3	15	Manual	0.2	201276		CARD 4 23  03 09
3		RAT UVB 7	Ccl1-Rn01752376_m1	Target	32.48088	3.4013054		32.48088		18.50679		13.974092		-1.3255577	2.5062976			Manual	3	15	Manual	0.2	201276		CARD 4 23  03 09
4		RAT UVB 7	Ccl2-Rn00580555_m1	Target	24.890244	3.213227		24.890244		10.916152		13.974092		-3.7629395	13.575557			Manual	3	15	Manual	0.2	201276		CARD 4 23  03 09
5		RAT UVB 7	Ccl3-Rn00564660_m1	Target	32.142616	0.5120923		32.142616		18.168526		13.974092		-3.8547096	14.467158			Manual	3	15	Manual	0.2	201276		CARD 4 23  03 09
6		RAT UVB 7	Ccl4-Rn00587826_m1	Target	27.08071	4.625873		27.08071		13.106618		13.974092		-5.5184393	45.836956			Manual	3	15	Manual	0.2	201276		CARD 4 23  03 09
7		RAT UVB 7	Ccl5-Rn00579590_m1	Target	29.79996	3.2961104		29.79996		15.825868		13.974092		-3.2715292	9.6566925			Manual	3	15	Manual	0.2	201276		CARD 4 23  03 09
8		RAT UVB 7	Ccl6-Rn01456402_g1	Target	24.316101	4.5885444		24.316101		10.34201		13.974092		-3.299759	9.847509			Manual	3	15	Manual	0.2	201276		CARD 4 23  03 09
9		RAT UVB 7	Ccl7-Rn01467286_m1	Target	25.416618	4.8684235		25.416618		11.442527		13.974092		-3.5077915	11.374975			Manual	3	15	Manual	0.2	201276		CARD 4 23  03 09
10		RAT UVB 7	Ccl9-Rn01471276_m1	Target	27.388306	3.6545935		27.388306		13.414214		13.974092		-5.4288263	43.076416			Manual	3	15	Manual	0.2	201276		CARD 4 23  03 09
11		RAT UVB 7	18S-Hs99999901_s1	Endogenous Control	13.974092	2.1845393		13.974092				13.974092						Manual	3	15	Manual	0.2	201276		CARD 4 23  03 09
12		RAT UVB 7	Ccl11-Rn00569995_m1	Target	28.017647	1.4511911		28.017647		14.043555		13.974092		-4.288682	19.54438			Manual	3	15	Manual	0.2	201276		CARD 4 23  03 09
13		RAT UVB 7	Ccl17-Rn00589290_m1	Target	30.868773	2.1823664		30.868773		16.89468		13.974092		-9.084732	542.97125			Manual	3	15	Manual	0.2	201276		CARD 4 23  03 09
14		RAT UVB 7	Ccl19-Rn01439563_m1	Target	28.26877	4.2017484		28.26877		14.294679		13.974092		-5.4186544	42.77377			Manual	3	15	Manual	0.2	201276		CARD 4 23  03 09
15		RAT UVB 7	Ccl20-Rn00570287_m1	Target	31.95015	2.5418253		31.95015		17.976059		13.974092		3.245328	0.105453			Manual	3	15	Manual	0.2	201276		CARD 4 23  03 09
16		RAT UVB 7	Ccl21b-Rn01764651_g1	Target	25.300364	5.438929		25.300364		11.326272		13.974092		-1.0785503	2.111913			Manual	3	15	Manual	0.2	201276		CARD 4 23  03 09
17		RAT UVB 7	Ccl22-Rn01536591_m1	Target	27.517202	6.3181148		27.517202		13.543111		13.974092		1.3819122	0.38370988			Manual	3	15	Manual	0.2	201276		CARD 4 23  03 09
18		RAT UVB 7	Ccl24-Rn01481451_m1	Target	29.468472	3.6726317		29.468472		15.49438		13.974092		-1.123517	2.1787748			Manual	3	15	Manual	0.2	201276		CARD 4 23  03 09
19		RAT UVB 7	Ccl25-Rn01403351_m1	Target	Undetermined	-0.03325908		40.0		26.02591		13.974092						Manual	3	15	Manual	0.2	201276		CARD 4 23  03 09
20		RAT UVB 7	Ccl26-Rn01481484_m1	Target	Undetermined	0.06953271		40.0		26.02591		13.974092						Manual	3	15	Manual	0.2	201276		CARD 4 23  03 09
21		RAT UVB 7	Ccl27-Rn01437037_m1	Target	36.029766	0.66513234		36.029766		22.055676		13.974092		-3.9237366	15.176178			Manual	3	15	Manual	0.2	201276		CARD 4 23  03 09
22		RAT UVB 7	Ccl28-Rn00586715_m1	Target	Undetermined	0.10692942		40.0		26.02591		13.974092						Manual	3	15	Manual	0.2	201276		CARD 4 23  03 09
23		RAT UVB 7	Cxcl1-Rn00578225_m1	Target	27.151358	3.1598866		27.151358		13.177266		13.974092		-3.4328604	10.799258			Manual	3	15	Manual	0.2	201276		CARD 4 23  03 09
24		RAT UVB 7	Cxcl2-Rn00586403_m1	Target	22.854359	5.0689344		22.854359		8.880267		13.974092		-7.0842457	135.69707			Manual	3	15	Manual	0.2	201276		CARD 4 23  03 09
25		RAT UVB 7	Cxcl3-Rn00593435_m1	Target	32.58516	3.6106327		32.58516		18.611069		13.974092		-7.3683434	165.23132			Manual	3	15	Manual	0.2	201276		CARD 4 23  03 09
26		RAT UVB 7	Pf4-Rn01768298_g1	Target	25.755838	7.258357		25.755838		11.781747		13.974092		-3.8329258	14.250354			Manual	3	15	Manual	0.2	201276		CARD 4 23  03 09
27		RAT UVB 7	Cxcl5-Rn00573587_g1	Target	24.72474	4.393392		24.72474		10.750648		13.974092		-6.1027536	68.72455			Manual	3	15	Manual	0.2	201276		CARD 4 23  03 09
28		RAT UVB 7	Ppbp-Rn00596603_g1	Target	31.38328	3.8347392		31.38328		17.409187		13.974092		-8.570225	380.09726			Manual	3	15	Manual	0.2	201276		CARD 4 23  03 09
29		RAT UVB 7	Cxcl9-Rn00595504_m1	Target	27.89326	5.1686654		27.89326		13.9191675		13.974092		-2.9418707	7.68407			Manual	3	15	Manual	0.2	201276		CARD 4 23  03 09
30		RAT UVB 7	Cxcl10-Rn00594648_m1	Target	29.903725	2.3295512		29.903725		15.929633		13.974092		-4.3967485	21.064598			Manual	3	15	Manual	0.2	201276		CARD 4 23  03 09
31		RAT UVB 7	Cxcl11-Rn00788262_g1	Target	31.504408	2.6599584		31.504408		17.530315		13.974092		-7.2660484	153.92123			Manual	3	15	Manual	0.2	201276		CARD 4 23  03 09
32		RAT UVB 7	Cxcl12-Rn00573260_m1	Target	23.579535	7.35829		23.579535		9.605443		13.974092		-1.6748543	3.192871			Manual	3	15	Manual	0.2	201276		CARD 4 23  03 09
33		RAT UVB 7	Cxcl13-Rn01450028_m1	Target	29.059128	3.4786131		29.059128		15.085036		13.974092		-3.3155603	9.955959			Manual	3	15	Manual	0.2	201276		CARD 4 23  03 09
34		RAT UVB 7	Cxcl14-Rn01441840_m1	Target	22.948692	7.3545723		22.948692		8.974601		13.974092		-2.0140953	4.039272			Manual	3	15	Manual	0.2	201276		CARD 4 23  03 09
35		RAT UVB 7	Cxcl16-Rn01496393_m1	Target	23.363983	6.5410943		23.363983		9.389892		13.974092		-2.0970497	4.2783356			Manual	3	15	Manual	0.2	201276		CARD 4 23  03 09
36		RAT UVB 7	Cxcl17-Rn01764053_m1	Target	Undetermined	0.06232967		40.0		26.02591		13.974092		5.4031677	0.023631128			Manual	3	15	Manual	0.2	201276		CARD 4 23  03 09
37		RAT UVB 7	Xcl1-Rn00592605_m1	Target	31.411903	4.208337		31.411903		17.437813		13.974092		-8.541599	372.62982			Manual	3	15	Manual	0.2	201276		CARD 4 23  03 09
38		RAT UVB 7	Cx3cl1-Rn00593186_m1	Target	27.899036	3.5673814		27.899036		13.924945		13.974092		0.08096695	0.9454238			Manual	3	15	Manual	0.2	201276		CARD 4 23  03 09
39		RAT UVB 7	Csf1-Rn00576849_m1	Target	23.476675	6.6587		23.476675		9.5025835		13.974092		-4.1132774	17.306925			Manual	3	15	Manual	0.2	201276		CARD 4 23  03 09
40		RAT UVB 7	Csf2-Rn01456851_m1	Target	33.722263	2.7136106		33.722263		19.748173		13.974092		-1.0186234	2.0259848			Manual	3	15	Manual	0.2	201276		CARD 4 23  03 09
41		RAT UVB 7	Csf3-Rn00567344_m1	Target	28.748924	3.615357		28.748924		14.774833		13.974092		-4.039933	16.44906			Manual	3	15	Manual	0.2	201276		CARD 4 23  03 09
42		RAT UVB 7	Il1a-Rn00566700_m1	Target	26.446848	5.6766024		26.446848		12.472756		13.974092		0.36510277	0.77641356			Manual	3	15	Manual	0.2	201276		CARD 4 23  03 09
43		RAT UVB 7	Il1b-Rn00580432_m1	Target	23.311502	6.5555553		23.311502		9.337411		13.974092		-4.9009323	29.876356			Manual	3	15	Manual	0.2	201276		CARD 4 23  03 09
44		RAT UVB 7	Il2-Rn99999181_m1	Target	36.589302	1.3625621		36.589302		22.615211		13.974092		-3.3642006	10.297345			Manual	3	15	Manual	0.2	201276		CARD 4 23  03 09
45		RAT UVB 7	Il3-Rn00580435_m1	Target	35.727417	2.2710013		35.727417		21.753326		13.974092		-4.2260857	18.714514			Manual	3	15	Manual	0.2	201276		CARD 4 23  03 09
46		RAT UVB 7	Trpa1-Rn01473803_m1	Target	Undetermined	0.02697806		40.0		26.02591		13.974092						Manual	3	15	Manual	0.2	201276		CARD 4 23  03 09
47		RAT UVB 7	Il4-Rn01456866_m1	Target	Undetermined	0.043700926		40.0		26.02591		13.974092						Manual	3	15	Manual	0.2	201276		CARD 4 23  03 09
48		RAT UVB 7	Il5-Rn01459975_m1	Target	Undetermined	0.10060192		40.0		26.02591		13.974092						Manual	3	15	Manual	0.2	201276		CARD 4 23  03 09
49		RAT UVB 7	Il6-Rn00561420_m1	Target	28.058977	5.2148933		28.058977		14.084886		13.974092		-5.535636	46.386593			Manual	3	15	Manual	0.2	201276		CARD 4 23  03 09
50		RAT UVB 7	Il7-Rn00681900_m1	Target	29.20256	3.7403529		29.20256		15.228469		13.974092		-2.4322367	5.3972955			Manual	3	15	Manual	0.2	201276		CARD 4 23  03 09
51		RAT UVB 7	Il9-Rn01448718_m1	Target	Undetermined	0.06639942		40.0		26.02591		13.974092						Manual	3	15	Manual	0.2	201276		CARD 4 23  03 09
52		RAT UVB 7	Il10-Rn01644839_m1	Target	29.728605	1.888692		29.728605		15.754514		13.974092		-2.5719023	5.945929			Manual	3	15	Manual	0.2	201276		CARD 4 23  03 09
53		RAT UVB 7	Il11-Rn00591721_m1	Target	33.084682	2.8898497		33.084682		19.110592		13.974092		-0.26917648	1.2051197			Manual	3	15	Manual	0.2	201276		CARD 4 23  03 09
54		RAT UVB 7	Il12a-Rn00584538_m1	Target	30.445282	5.942894		30.445282		16.471191		13.974092		-0.8744316	1.8332857			Manual	3	15	Manual	0.2	201276		CARD 4 23  03 09
55		RAT UVB 7	Il12b-Rn00575112_m1	Target	34.69307	2.1118686		34.69307		20.718979		13.974092		-5.260433	38.330826			Manual	3	15	Manual	0.2	201276		CARD 4 23  03 09
56		RAT UVB 7	Il13-Rn00587615_m1	Target	35.775723	1.3714918		35.775723		21.801632		13.974092		0.1383133	0.9085808			Manual	3	15	Manual	0.2	201276		CARD 4 23  03 09
57		RAT UVB 7	LOC682457-Rn01516136_m1	Target	26.500929	4.0035677		26.500929		12.526837		13.974092		-0.5682087	1.4826815			Manual	3	15	Manual	0.2	201276		CARD 4 23  03 09
58		RAT UVB 7	Il15-Rn00689964_m1	Target	30.79616	4.040697		30.79616		16.822067		13.974092		-1.3676262	2.5804563			Manual	3	15	Manual	0.2	201276		CARD 4 23  03 09
59		RAT UVB 7	Il16-Rn01477722_m1	Target	27.384445	6.430386		27.384445		13.410354		13.974092		-1.3216839	2.4995768			Manual	3	15	Manual	0.2	201276		CARD 4 23  03 09
60		RAT UVB 7	LOC301289-Rn01757168_m1	Target	35.19052	2.402187		35.19052		21.21643		13.974092		-4.7629814	27.151903			Manual	3	15	Manual	0.2	201276		CARD 4 23  03 09
61		RAT UVB 7	Il18-Rn01422083_m1	Target	26.541243	4.528867		26.541243		12.567151		13.974092		-0.35280228	1.2770387			Manual	3	15	Manual	0.2	201276		CARD 4 23  03 09
62		RAT UVB 7	Il19-Rn01490483_m1	Target	33.23264	3.3426306		33.23264		19.258549		13.974092		-2.1304283	4.3784747			Manual	3	15	Manual	0.2	201276		CARD 4 23  03 09
63		RAT UVB 7	Il20-Rn01483978_m1	Target	33.372623	2.179026		33.372623		19.398533		13.974092		2.4357414	0.18482843			Manual	3	15	Manual	0.2	201276		CARD 4 23  03 09
64		RAT UVB 7	Il21-Rn01755623_m1	Target	Undetermined	0.036805954		40.0		26.02591		13.974092						Manual	3	15	Manual	0.2	201276		CARD 4 23  03 09
65		RAT UVB 7	Il23a-Rn00590334_g1	Target	30.559477	4.5112333		30.559477		16.585384		13.974092		-2.3950233	5.259856			Manual	3	15	Manual	0.2	201276		CARD 4 23  03 09
66		RAT UVB 7	Il24-Rn00591159_m1	Target	25.916542	6.9571233		25.916542		11.942451		13.974092		-7.274026	154.7747			Manual	3	15	Manual	0.2	201276		CARD 4 23  03 09
67		RAT UVB 7	Il27-Rn01510484_m1	Target	33.8169	2.8103383		33.8169		19.842808		13.974092		-0.44103622	1.3575791			Manual	3	15	Manual	0.2	201276		CARD 4 23  03 09
68		RAT UVB 7	Ebi3-Rn01527778_m1	Target	27.143927	4.420652		27.143927		13.169835		13.974092		-5.491061	44.975307			Manual	3	15	Manual	0.2	201276		CARD 4 23  03 09
69		RAT UVB 7	Gapdh-Rn99999916_s1	Target	20.095764	4.814928		20.095764		6.1216726		13.974092		-2.1620502	4.4755044			Manual	3	15	Manual	0.2	201276		CARD 4 23  03 09
70		RAT UVB 7	Il33-Rn01759837_m1	Target	24.0419	5.2784457		24.0419		10.067809		13.974092		-3.428835	10.769168			Manual	3	15	Manual	0.2	201276		CARD 4 23  03 09
71		RAT UVB 7	Tnf-Rn99999017_m1	Target	27.969215	2.6828594		27.969215		13.995124		13.974092		-2.2254763	4.6766524			Manual	3	15	Manual	0.2	201276		CARD 4 23  03 09
72		RAT UVB 7	Ptgs2-Rn01483828_m1	Target	23.592915	4.0883346		23.592915		9.618823		13.974092		-4.6197166	24.585175			Manual	3	15	Manual	0.2	201276		CARD 4 23  03 09
73		RAT UVB 7	Ptges-Rn00572047_m1	Target	25.76421	6.2527685		25.76421		11.790118		13.974092		-2.6579723	6.311454			Manual	3	15	Manual	0.2	201276		CARD 4 23  03 09
74		RAT UVB 7	Ptgis-Rn00580687_m1	Target	26.425217	5.0762157		26.425217		12.451125		13.974092		-5.6036654	48.626316			Manual	3	15	Manual	0.2	201276		CARD 4 23  03 09
75		RAT UVB 7	Fgf7-Rn00573319_m1	Target	26.0371	4.4017615		26.0371		12.063008		13.974092		-4.0325804	16.365438			Manual	3	15	Manual	0.2	201276		CARD 4 23  03 09
76		RAT UVB 7	Nos2-Rn00561646_m1	Target	21.381763	4.826013		21.381763		7.407672		13.974092		-7.1026325	137.43756			Manual	3	15	Manual	0.2	201276		CARD 4 23  03 09
77		RAT UVB 7	Trpv3-Rn01460303_m1	Target	27.096064	3.5664492		27.096064		13.121972		13.974092		-0.44542503	1.3617152			Manual	3	15	Manual	0.2	201276		CARD 4 23  03 09
78		RAT UVB 7	Trpv4-Rn00576745_m1	Target	25.71804	6.3537707		25.71804		11.743949		13.974092		-2.5414772	5.821848			Manual	3	15	Manual	0.2	201276		CARD 4 23  03 09
79		RAT UVB 7	Actb-Rn00667869_m1	Target	17.943634	6.879644		17.943634		3.9695425		13.974092		-1.6618252	3.1641657			Manual	3	15	Manual	0.2	201276		CARD 4 23  03 09
80		RAT UVB 7	B2m-Rn00560865_m1	Target	18.691845	7.480553		18.691845		4.7177534		13.974092		-2.2938328	4.903571			Manual	3	15	Manual	0.2	201276		CARD 4 23  03 09
81		RAT UVB 7	Tubb3-Rn01431594_m1	Target	23.127188	4.9088264		23.127188		9.153096		13.974092		-5.440752	43.43397			Manual	3	15	Manual	0.2	201276		CARD 4 23  03 09
82		RAT UVB 7	Edn1-Rn00561129_m1	Target	28.431484	4.5613184		28.431484		14.457393		13.974092		0.2356739	0.84928817			Manual	3	15	Manual	0.2	201276		CARD 4 23  03 09
83		RAT UVB 7	Mif-Rn00821234_g1	Target	22.370625	8.120774		22.370625		8.396533		13.974092		-1.651926	3.142529			Manual	3	15	Manual	0.2	201276		CARD 4 23  03 09
84		RAT UVB 7	C5-Rn01436156_m1	Target	34.283474	2.880737		34.283474		20.309383		13.974092		-0.8917732	1.8554553			Manual	3	15	Manual	0.2	201276		CARD 4 23  03 09
85		RAT UVB 7	Artn-Rn01761472_g1	Target	28.518578	5.9685993		28.518578		14.544486		13.974092		-1.8433123	3.5883293			Manual	3	15	Manual	0.2	201276		CARD 4 23  03 09
86		RAT UVB 7	Lta4h-Rn01503878_m1	Target	26.903378	5.974307		26.903378		12.929286		13.974092		-1.9122295	3.7639031			Manual	3	15	Manual	0.2	201276		CARD 4 23  03 09
87		RAT UVB 7	Ifng-Rn00594078_m1	Target	Undetermined	0.011876941		40.0		26.02591		13.974092		5.18322	0.027522972			Manual	3	15	Manual	0.2	201276		CARD 4 23  03 09
88		RAT UVB 7	C3-Rn00566466_m1	Target	28.43135	5.6294737		28.43135		14.457259		13.974092		-3.3632898	10.290847			Manual	3	15	Manual	0.2	201276		CARD 4 23  03 09
89		RAT UVB 7	Alox5-Rn00563172_m1	Target	26.944904	5.589346		26.944904		12.970813		13.974092		-2.640009	6.233355			Manual	3	15	Manual	0.2	201276		CARD 4 23  03 09
90		RAT UVB 7	Alox15-Rn00696151_m1	Target	31.092794	1.6384362		31.092794		17.118702		13.974092		-8.86071	464.87857			Manual	3	15	Manual	0.2	201276		CARD 4 23  03 09
91		RAT UVB 7	Tgfb1-Rn00572010_m1	Target	23.65656	5.2109942		23.65656		9.682469		13.974092		-3.0960026	8.550464			Manual	3	15	Manual	0.2	201276		CARD 4 23  03 09
92		RAT UVB 7	Hbegf-Rn00564075_m1	Target	25.097502	7.2648106		25.097502		11.12341		13.974092		-3.0254269	8.142246			Manual	3	15	Manual	0.2	201276		CARD 4 23  03 09
93		RAT UVB 7	Areg-Rn00567471_m1	Target	28.061357	4.006622		28.061357		14.087266		13.974092		-2.4173079	5.341733			Manual	3	15	Manual	0.2	201276		CARD 4 23  03 09
94		RAT UVB 7	Btc-Rn00673281_m1	Target	31.710228	3.0257926		31.710228		17.736137		13.974092		2.097722	0.23362684			Manual	3	15	Manual	0.2	201276		CARD 4 23  03 09
95		RAT UVB 7	Ereg-Rn00572454_m1	Target	27.529263	4.500806		27.529263		13.555171		13.974092		0.80051804	0.574143			Manual	3	15	Manual	0.2	201276		CARD 4 23  03 09
96		RAT UVB 7	Lif-Rn00573491_g1	Target	27.987549	4.2342143		27.987549		14.013457		13.974092		-3.2850962	9.7479315			Manual	3	15	Manual	0.2	201276		CARD 4 23  03 09
97		RAT UVB 8	Bdnf-Rn01484928_m1	Target	34.10019	2.8721294		34.10019		19.958359		14.1418295		1.576664	0.33525622			Manual	3	15	Manual	0.2	201276		CARD 4 23  03 09
98		RAT UVB 8	Ngf-Rn01533872_m1	Target	29.960787	3.146029		29.960787		15.818957		14.1418295		-0.67839146	1.6003544			Manual	3	15	Manual	0.2	201276		CARD 4 23  03 09
99		RAT UVB 8	Ccl1-Rn01752376_m1	Target	32.981323	2.8114076		32.981323		18.839493		14.1418295		-0.9928551	1.9901195			Manual	3	15	Manual	0.2	201276		CARD 4 23  03 09
100		RAT UVB 8	Ccl2-Rn00580555_m1	Target	24.947687	3.7829165		24.947687		10.805858		14.1418295		-3.8732338	14.654114			Manual	3	15	Manual	0.2	201276		CARD 4 23  03 09
101		RAT UVB 8	Ccl3-Rn00564660_m1	Target	32.471684	0.5574059		32.471684		18.329853		14.1418295		-3.6933823	12.936562			Manual	3	15	Manual	0.2	201276		CARD 4 23  03 09
102		RAT UVB 8	Ccl4-Rn00587826_m1	Target	28.124386	4.4524755		28.124386		13.982556		14.1418295		-4.642501	24.976524			Manual	3	15	Manual	0.2	201276		CARD 4 23  03 09
103		RAT UVB 8	Ccl5-Rn00579590_m1	Target	30.501907	3.3148646		30.501907		16.360077		14.1418295		-2.73732	6.6683044			Manual	3	15	Manual	0.2	201276		CARD 4 23  03 09
104		RAT UVB 8	Ccl6-Rn01456402_g1	Target	26.267208	4.1654058		26.267208		12.125379		14.1418295		-1.5163898	2.8607428			Manual	3	15	Manual	0.2	201276		CARD 4 23  03 09
105		RAT UVB 8	Ccl7-Rn01467286_m1	Target	25.205212	5.327137		25.205212		11.063382		14.1418295		-3.8869362	14.793958			Manual	3	15	Manual	0.2	201276		CARD 4 23  03 09
106		RAT UVB 8	Ccl9-Rn01471276_m1	Target	29.550346	3.938247		29.550346		15.408517		14.1418295		-3.4345236	10.811716			Manual	3	15	Manual	0.2	201276		CARD 4 23  03 09
107		RAT UVB 8	18S-Hs99999901_s1	Endogenous Control	14.1418295	3.3813848		14.1418295				14.1418295						Manual	3	15	Manual	0.2	201276		CARD 4 23  03 09
108		RAT UVB 8	Ccl11-Rn00569995_m1	Target	28.938581	1.410485		28.938581		14.796752		14.1418295		-3.5354853	11.595437			Manual	3	15	Manual	0.2	201276		CARD 4 23  03 09
109		RAT UVB 8	Ccl17-Rn00589290_m1	Target	32.952183	1.9585704		32.952183		18.810352		14.1418295		-7.1690598	143.91367			Manual	3	15	Manual	0.2	201276		CARD 4 23  03 09
110		RAT UVB 8	Ccl19-Rn01439563_m1	Target	29.722893	4.881058		29.722893		15.581063		14.1418295		-4.13227	17.536268			Manual	3	15	Manual	0.2	201276		CARD 4 23  03 09
111		RAT UVB 8	Ccl20-Rn00570287_m1	Target	30.778471	3.1456273		30.778471		16.636642		14.1418295		1.9059114	0.2668477			Manual	3	15	Manual	0.2	201276		CARD 4 23  03 09
112		RAT UVB 8	Ccl21b-Rn01764651_g1	Target	26.679384	7.3353944		26.679384		12.537555		14.1418295		0.13273239	0.91210234			Manual	3	15	Manual	0.2	201276		CARD 4 23  03 09
113		RAT UVB 8	Ccl22-Rn01536591_m1	Target	28.623333	6.781604		28.623333		14.4815035		14.1418295		2.3203049	0.20022516			Manual	3	15	Manual	0.2	201276		CARD 4 23  03 09
114		RAT UVB 8	Ccl24-Rn01481451_m1	Target	30.224943	3.3345761		30.224943		16.083115		14.1418295		-0.5347824	1.4487237			Manual	3	15	Manual	0.2	201276		CARD 4 23  03 09
115		RAT UVB 8	Ccl25-Rn01403351_m1	Target	Undetermined	0.14925194		40.0		25.85817		14.1418295						Manual	3	15	Manual	0.2	201276		CARD 4 23  03 09
116		RAT UVB 8	Ccl26-Rn01481484_m1	Target	Undetermined	0.10769284		40.0		25.85817		14.1418295						Manual	3	15	Manual	0.2	201276		CARD 4 23  03 09
117		RAT UVB 8	Ccl27-Rn01437037_m1	Target	Undetermined	0.094696574		40.0		25.85817		14.1418295						Manual	3	15	Manual	0.2	201276		CARD 4 23  03 09
118		RAT UVB 8	Ccl28-Rn00586715_m1	Target	Undetermined	0.08833989		40.0		25.85817		14.1418295						Manual	3	15	Manual	0.2	201276		CARD 4 23  03 09
119		RAT UVB 8	Cxcl1-Rn00578225_m1	Target	27.847176	3.3530977		27.847176		13.705346		14.1418295		-2.9047804	7.489038			Manual	3	15	Manual	0.2	201276		CARD 4 23  03 09
120		RAT UVB 8	Cxcl2-Rn00586403_m1	Target	26.095556	4.7784376		26.095556		11.953727		14.1418295		-4.010786	16.12007			Manual	3	15	Manual	0.2	201276		CARD 4 23  03 09
121		RAT UVB 8	Cxcl3-Rn00593435_m1	Target	Undetermined	0.064334676		40.0		25.85817		14.1418295						Manual	3	15	Manual	0.2	201276		CARD 4 23  03 09
122		RAT UVB 8	Pf4-Rn01768298_g1	Target	27.10199	7.5694027		27.10199		12.96016		14.1418295		-2.6545124	6.296335			Manual	3	15	Manual	0.2	201276		CARD 4 23  03 09
123		RAT UVB 8	Cxcl5-Rn00573587_g1	Target	25.93831	3.949646		25.93831		11.796481		14.1418295		-5.05692	33.287766			Manual	3	15	Manual	0.2	201276		CARD 4 23  03 09
124		RAT UVB 8	Ppbp-Rn00596603_g1	Target	32.693584	3.2430744		32.693584		18.551754		14.1418295		-7.427658	172.1662			Manual	3	15	Manual	0.2	201276		CARD 4 23  03 09
125		RAT UVB 8	Cxcl9-Rn00595504_m1	Target	28.639952	5.0803957		28.639952		14.498122		14.1418295		-2.362916	5.14409			Manual	3	15	Manual	0.2	201276		CARD 4 23  03 09
126		RAT UVB 8	Cxcl10-Rn00594648_m1	Target	27.725061	3.2702234		27.725061		13.583232		14.1418295		-6.7431498	107.12488			Manual	3	15	Manual	0.2	201276		CARD 4 23  03 09
127		RAT UVB 8	Cxcl11-Rn00788262_g1	Target	30.588625	3.3693967		30.588625		16.446796		14.1418295		-8.349567	326.1897			Manual	3	15	Manual	0.2	201276		CARD 4 23  03 09
128		RAT UVB 8	Cxcl12-Rn00573260_m1	Target	24.380306	8.4781		24.380306		10.238477		14.1418295		-1.0418205	2.058824			Manual	3	15	Manual	0.2	201276		CARD 4 23  03 09
129		RAT UVB 8	Cxcl13-Rn01450028_m1	Target	28.608969	4.2810173		28.608969		14.467139		14.1418295		-3.9334574	15.278779			Manual	3	15	Manual	0.2	201276		CARD 4 23  03 09
130		RAT UVB 8	Cxcl14-Rn01441840_m1	Target	24.000671	8.348312		24.000671		9.858842		14.1418295		-1.1298542	2.1883662			Manual	3	15	Manual	0.2	201276		CARD 4 23  03 09
131		RAT UVB 8	Cxcl16-Rn01496393_m1	Target	24.511057	7.002888		24.511057		10.369227		14.1418295		-1.1177139	2.1700284			Manual	3	15	Manual	0.2	201276		CARD 4 23  03 09
132		RAT UVB 8	Cxcl17-Rn01764053_m1	Target	Undetermined	0.07902081		40.0		25.85817		14.1418295		5.235428	0.026544783			Manual	3	15	Manual	0.2	201276		CARD 4 23  03 09
133		RAT UVB 8	Xcl1-Rn00592605_m1	Target	31.0893	4.3988643		31.0893		16.947472		14.1418295		-9.03194	523.4618			Manual	3	15	Manual	0.2	201276		CARD 4 23  03 09
134		RAT UVB 8	Cx3cl1-Rn00593186_m1	Target	27.491728	4.076518		27.491728		13.349898		14.1418295		-0.4940796	1.4084219			Manual	3	15	Manual	0.2	201276		CARD 4 23  03 09
135		RAT UVB 8	Csf1-Rn00576849_m1	Target	24.540506	6.8615503		24.540506		10.398677		14.1418295		-3.217184	9.299699			Manual	3	15	Manual	0.2	201276		CARD 4 23  03 09
136		RAT UVB 8	Csf2-Rn01456851_m1	Target	34.50302	2.6148326		34.50302		20.36119		14.1418295		-0.40560532	1.3246446			Manual	3	15	Manual	0.2	201276		CARD 4 23  03 09
137		RAT UVB 8	Csf3-Rn00567344_m1	Target	29.647821	3.664595		29.647821		15.505992		14.1418295		-3.308774	9.909237			Manual	3	15	Manual	0.2	201276		CARD 4 23  03 09
138		RAT UVB 8	Il1a-Rn00566700_m1	Target	27.49808	6.607284		27.49808		13.35625		14.1418295		1.2485962	0.42085752			Manual	3	15	Manual	0.2	201276		CARD 4 23  03 09
139		RAT UVB 8	Il1b-Rn00580432_m1	Target	26.697847	7.287234		26.697847		12.556018		14.1418295		-1.6823254	3.2094483			Manual	3	15	Manual	0.2	201276		CARD 4 23  03 09
140		RAT UVB 8	Il2-Rn99999181_m1	Target	Undetermined	0.079784565		40.0		25.85817		14.1418295						Manual	3	15	Manual	0.2	201276		CARD 4 23  03 09
141		RAT UVB 8	Il3-Rn00580435_m1	Target	32.810833	4.0214005		32.810833		18.669003		14.1418295		-7.3104095	158.72763			Manual	3	15	Manual	0.2	201276		CARD 4 23  03 09
142		RAT UVB 8	Trpa1-Rn01473803_m1	Target	Undetermined	0.059380047		40.0		25.85817		14.1418295						Manual	3	15	Manual	0.2	201276		CARD 4 23  03 09
143		RAT UVB 8	Il4-Rn01456866_m1	Target	Undetermined	0.042765215		40.0		25.85817		14.1418295						Manual	3	15	Manual	0.2	201276		CARD 4 23  03 09
144		RAT UVB 8	Il5-Rn01459975_m1	Target	Undetermined	0.120558806		40.0		25.85817		14.1418295						Manual	3	15	Manual	0.2	201276		CARD 4 23  03 09
145		RAT UVB 8	Il6-Rn00561420_m1	Target	28.391397	5.470767		28.391397		14.249568		14.1418295		-5.3709536	41.382633			Manual	3	15	Manual	0.2	201276		CARD 4 23  03 09
146		RAT UVB 8	Il7-Rn00681900_m1	Target	30.398214	3.1909642		30.398214		16.256386		14.1418295		-1.4043198	2.6469295			Manual	3	15	Manual	0.2	201276		CARD 4 23  03 09
147		RAT UVB 8	Il9-Rn01448718_m1	Target	Undetermined	0.104280084		40.0		25.85817		14.1418295						Manual	3	15	Manual	0.2	201276		CARD 4 23  03 09
148		RAT UVB 8	Il10-Rn01644839_m1	Target	30.43421	2.0090563		30.43421		16.292381		14.1418295		-2.0340347	4.095486			Manual	3	15	Manual	0.2	201276		CARD 4 23  03 09
149		RAT UVB 8	Il11-Rn00591721_m1	Target	33.763393	2.6949255		33.763393		19.621563		14.1418295		0.24179459	0.8456927			Manual	3	15	Manual	0.2	201276		CARD 4 23  03 09
150		RAT UVB 8	Il12a-Rn00584538_m1	Target	31.38839	6.625939		31.38839		17.24656		14.1418295		-0.09906387	1.0710783			Manual	3	15	Manual	0.2	201276		CARD 4 23  03 09
151		RAT UVB 8	Il12b-Rn00575112_m1	Target	33.798878	2.6684997		33.798878		19.657047		14.1418295		-6.322365	80.02422			Manual	3	15	Manual	0.2	201276		CARD 4 23  03 09
152		RAT UVB 8	Il13-Rn00587615_m1	Target	34.71296	1.4627751		34.71296		20.571129		14.1418295		-1.0921898	2.131974			Manual	3	15	Manual	0.2	201276		CARD 4 23  03 09
153		RAT UVB 8	LOC682457-Rn01516136_m1	Target	27.463531	3.3339448		27.463531		13.321702		14.1418295		0.22665596	0.85461354			Manual	3	15	Manual	0.2	201276		CARD 4 23  03 09
154		RAT UVB 8	Il15-Rn00689964_m1	Target	32.324017	3.6244948		32.324017		18.182186		14.1418295		-0.007507324	1.0052172			Manual	3	15	Manual	0.2	201276		CARD 4 23  03 09
155		RAT UVB 8	Il16-Rn01477722_m1	Target	27.794739	6.2622156		27.794739		13.652909		14.1418295		-1.0791283	2.112759			Manual	3	15	Manual	0.2	201276		CARD 4 23  03 09
156		RAT UVB 8	LOC301289-Rn01757168_m1	Target	Undetermined	0.043226317		40.0		25.85817		14.1418295						Manual	3	15	Manual	0.2	201276		CARD 4 23  03 09
157		RAT UVB 8	Il18-Rn01422083_m1	Target	27.547792	4.5010033		27.547792		13.405963		14.1418295		0.4860096	0.71399724			Manual	3	15	Manual	0.2	201276		CARD 4 23  03 09
158		RAT UVB 8	Il19-Rn01490483_m1	Target	34.68794	2.3460927		34.68794		20.546108		14.1418295		-0.8428688	1.7936132			Manual	3	15	Manual	0.2	201276		CARD 4 23  03 09
159		RAT UVB 8	Il20-Rn01483978_m1	Target	34.056625	1.8910512		34.056625		19.914795		14.1418295		2.9520035	0.12922853			Manual	3	15	Manual	0.2	201276		CARD 4 23  03 09
160		RAT UVB 8	Il21-Rn01755623_m1	Target	Undetermined	0.08741298		40.0		25.85817		14.1418295						Manual	3	15	Manual	0.2	201276		CARD 4 23  03 09
161		RAT UVB 8	Il23a-Rn00590334_g1	Target	31.55679	4.419834		31.55679		17.414959		14.1418295		-1.5654488	2.9596956			Manual	3	15	Manual	0.2	201276		CARD 4 23  03 09
162		RAT UVB 8	Il24-Rn00591159_m1	Target	26.944904	6.803693		26.944904		12.803075		14.1418295		-6.4134016	85.236626			Manual	3	15	Manual	0.2	201276		CARD 4 23  03 09
163		RAT UVB 8	Il27-Rn01510484_m1	Target	32.800564	3.8412864		32.800564		18.658733		14.1418295		-1.6251106	3.0846581			Manual	3	15	Manual	0.2	201276		CARD 4 23  03 09
164		RAT UVB 8	Ebi3-Rn01527778_m1	Target	28.98544	4.376672		28.98544		14.84361		14.1418295		-3.8172865	14.096709			Manual	3	15	Manual	0.2	201276		CARD 4 23  03 09
165		RAT UVB 8	Gapdh-Rn99999916_s1	Target	21.227966	4.6512523		21.227966		7.086137		14.1418295		-1.197586	2.293556			Manual	3	15	Manual	0.2	201276		CARD 4 23  03 09
166		RAT UVB 8	Il33-Rn01759837_m1	Target	24.79105	6.053394		24.79105		10.64922		14.1418295		-2.8474236	7.1971393			Manual	3	15	Manual	0.2	201276		CARD 4 23  03 09
167		RAT UVB 8	Tnf-Rn99999017_m1	Target	29.696386	2.4377894		29.696386		15.554557		14.1418295		-0.6660433	1.5867153			Manual	3	15	Manual	0.2	201276		CARD 4 23  03 09
168		RAT UVB 8	Ptgs2-Rn01483828_m1	Target	26.655088	3.4872077		26.655088		12.513259		14.1418295		-1.7252808	3.3064446			Manual	3	15	Manual	0.2	201276		CARD 4 23  03 09
169		RAT UVB 8	Ptges-Rn00572047_m1	Target	27.30148	5.9624615		27.30148		13.15965		14.1418295		-1.2884407	2.442639			Manual	3	15	Manual	0.2	201276		CARD 4 23  03 09
170		RAT UVB 8	Ptgis-Rn00580687_m1	Target	28.976269	4.599002		28.976269		14.834439		14.1418295		-3.2203512	9.320137			Manual	3	15	Manual	0.2	201276		CARD 4 23  03 09
171		RAT UVB 8	Fgf7-Rn00573319_m1	Target	27.01323	5.3564577		27.01323		12.8714		14.1418295		-3.2241888	9.344962			Manual	3	15	Manual	0.2	201276		CARD 4 23  03 09
172		RAT UVB 8	Nos2-Rn00561646_m1	Target	24.490406	6.1781325		24.490406		10.348577		14.1418295		-4.161728	17.898018			Manual	3	15	Manual	0.2	201276		CARD 4 23  03 09
173		RAT UVB 8	Trpv3-Rn01460303_m1	Target	28.696999	3.9726834		28.696999		14.555169		14.1418295		0.987772	0.5042559			Manual	3	15	Manual	0.2	201276		CARD 4 23  03 09
174		RAT UVB 8	Trpv4-Rn00576745_m1	Target	27.773607	5.935162		27.773607		13.631778		14.1418295		-0.6536484	1.5731415			Manual	3	15	Manual	0.2	201276		CARD 4 23  03 09
175		RAT UVB 8	Actb-Rn00667869_m1	Target	19.014555	6.5890036		19.014555		4.8727255		14.1418295		-0.7586422	1.6918975			Manual	3	15	Manual	0.2	201276		CARD 4 23  03 09
176		RAT UVB 8	B2m-Rn00560865_m1	Target	19.602697	8.781891		19.602697		5.460868		14.1418295		-1.5507183	2.9296296			Manual	3	15	Manual	0.2	201276		CARD 4 23  03 09
177		RAT UVB 8	Tubb3-Rn01431594_m1	Target	26.9689	5.01359		26.9689		12.827071		14.1418295		-1.766777	3.402929			Manual	3	15	Manual	0.2	201276		CARD 4 23  03 09
178		RAT UVB 8	Edn1-Rn00561129_m1	Target	29.234573	4.514325		29.234573		15.092744		14.1418295		0.8710251	0.54675823			Manual	3	15	Manual	0.2	201276		CARD 4 23  03 09
179		RAT UVB 8	Mif-Rn00821234_g1	Target	23.458704	7.4071937		23.458704		9.3168745		14.1418295		-0.73158455	1.6604618			Manual	3	15	Manual	0.2	201276		CARD 4 23  03 09
180		RAT UVB 8	C5-Rn01436156_m1	Target	Undetermined	0.1132984		40.0		25.85817		14.1418295		4.657013	0.039636876			Manual	3	15	Manual	0.2	201276		CARD 4 23  03 09
181		RAT UVB 8	Artn-Rn01761472_g1	Target	30.302832	6.6120515		30.302832		16.161003		14.1418295		-0.2267952	1.1702325			Manual	3	15	Manual	0.2	201276		CARD 4 23  03 09
182		RAT UVB 8	Lta4h-Rn01503878_m1	Target	28.260702	6.506417		28.260702		14.118873		14.1418295		-0.7226429	1.6502023			Manual	3	15	Manual	0.2	201276		CARD 4 23  03 09
183		RAT UVB 8	Ifng-Rn00594078_m1	Target	Undetermined	0.05580221		40.0		25.85817		14.1418295		5.01548	0.030916482			Manual	3	15	Manual	0.2	201276		CARD 4 23  03 09
184		RAT UVB 8	C3-Rn00566466_m1	Target	29.208502	5.6182666		29.208502		15.066672		14.1418295		-2.7538767	6.745272			Manual	3	15	Manual	0.2	201276		CARD 4 23  03 09
185		RAT UVB 8	Alox5-Rn00563172_m1	Target	27.1713	6.0266266		27.1713		13.029471		14.1418295		-2.5813503	5.9849963			Manual	3	15	Manual	0.2	201276		CARD 4 23  03 09
186		RAT UVB 8	Alox15-Rn00696151_m1	Target	33.1435	1.2654656		33.1435		19.00167		14.1418295		-6.9777412	126.0403			Manual	3	15	Manual	0.2	201276		CARD 4 23  03 09
187		RAT UVB 8	Tgfb1-Rn00572010_m1	Target	24.762175	5.550046		24.762175		10.620345		14.1418295		-2.1581268	4.46335			Manual	3	15	Manual	0.2	201276		CARD 4 23  03 09
188		RAT UVB 8	Hbegf-Rn00564075_m1	Target	26.813114	8.052578		26.813114		12.671285		14.1418295		-1.4775524	2.7847588			Manual	3	15	Manual	0.2	201276		CARD 4 23  03 09
189		RAT UVB 8	Areg-Rn00567471_m1	Target	29.384192	4.3206773		29.384192		15.242362		14.1418295		-1.2622118	2.398632			Manual	3	15	Manual	0.2	201276		CARD 4 23  03 09
190		RAT UVB 8	Btc-Rn00673281_m1	Target	31.103407	3.51834		31.103407		16.961578		14.1418295		1.323163	0.39965776			Manual	3	15	Manual	0.2	201276		CARD 4 23  03 09
191		RAT UVB 8	Ereg-Rn00572454_m1	Target	27.351345	4.279169		27.351345		13.209516		14.1418295		0.4548626	0.7295796			Manual	3	15	Manual	0.2	201276		CARD 4 23  03 09
192		RAT UVB 8	Lif-Rn00573491_g1	Target	28.650368	4.220871		28.650368		14.508538		14.1418295		-2.7900152	6.916371			Manual	3	15	Manual	0.2	201276		CARD 4 23  03 09
193		RAT CONTROL 7	Bdnf-Rn01484928_m1	Target	34.26069	2.812314		34.26069		20.505058		13.75563		2.1233635	0.2295112			Manual	3	15	Manual	0.2	201276		CARD 4 23  03 09
194		RAT CONTROL 7	Ngf-Rn01533872_m1	Target	30.281363	3.1071646		30.281363		16.525734		13.75563		0.028385162	0.9805172			Manual	3	15	Manual	0.2	201276		CARD 4 23  03 09
195		RAT CONTROL 7	Ccl1-Rn01752376_m1	Target	31.820301	2.9864519		31.820301		18.06467		13.75563		-1.7676773	3.4050531			Manual	3	15	Manual	0.2	201276		CARD 4 23  03 09
196		RAT CONTROL 7	Ccl2-Rn00580555_m1	Target	29.753565	2.5838258		29.753565		15.997935		13.75563		1.3188438	0.40085605			Manual	3	15	Manual	0.2	201276		CARD 4 23  03 09
197		RAT CONTROL 7	Ccl3-Rn00564660_m1	Target	36.386005	0.3781708		36.386005		22.630375		13.75563		0.6071396	0.65649706			Manual	3	15	Manual	0.2	201276		CARD 4 23  03 09
198		RAT CONTROL 7	Ccl4-Rn00587826_m1	Target	32.185547	3.8125935		32.185547		18.429916		13.75563		-0.19514084	1.144836			Manual	3	15	Manual	0.2	201276		CARD 4 23  03 09
199		RAT CONTROL 7	Ccl5-Rn00579590_m1	Target	30.734144	3.4375257		30.734144		16.978516		13.75563		-2.1188812	4.3435698			Manual	3	15	Manual	0.2	201276		CARD 4 23  03 09
200		RAT CONTROL 7	Ccl6-Rn01456402_g1	Target	26.902378	4.1945515		26.902378		13.146749		13.75563		-0.4950199	1.4093403			Manual	3	15	Manual	0.2	201276		CARD 4 23  03 09
201		RAT CONTROL 7	Ccl7-Rn01467286_m1	Target	30.285	4.5883474		30.285		16.52937		13.75563		1.579051	0.334702			Manual	3	15	Manual	0.2	201276		CARD 4 23  03 09
202		RAT CONTROL 7	Ccl9-Rn01471276_m1	Target	31.207067	3.0792716		31.207067		17.451439		13.75563		-1.3916016	2.6236978			Manual	3	15	Manual	0.2	201276		CARD 4 23  03 09
203		RAT CONTROL 7	18S-Hs99999901_s1	Endogenous Control	13.75563	3.1721983		13.75563				13.75563						Manual	3	15	Manual	0.2	201276		CARD 4 23  03 09
204		RAT CONTROL 7	Ccl11-Rn00569995_m1	Target	34.46226	0.83723944		34.46226		20.70663		13.75563		2.3743935	0.19285741			Manual	3	15	Manual	0.2	201276		CARD 4 23  03 09
205		RAT CONTROL 7	Ccl17-Rn00589290_m1	Target	31.988354	2.4022977		31.988354		18.232723		13.75563		-7.746689	214.77599			Manual	3	15	Manual	0.2	201276		CARD 4 23  03 09
206		RAT CONTROL 7	Ccl19-Rn01439563_m1	Target	30.069685	5.7261076		30.069685		16.314056		13.75563		-3.3992767	10.550773			Manual	3	15	Manual	0.2	201276		CARD 4 23  03 09
207		RAT CONTROL 7	Ccl20-Rn00570287_m1	Target	31.332045	2.8866763		31.332045		17.576416		13.75563		2.845685	0.13911164			Manual	3	15	Manual	0.2	201276		CARD 4 23  03 09
208		RAT CONTROL 7	Ccl21b-Rn01764651_g1	Target	25.670694	8.53223		25.670694		11.915065		13.75563		-0.48975754	1.4042089			Manual	3	15	Manual	0.2	201276		CARD 4 23  03 09
209		RAT CONTROL 7	Ccl22-Rn01536591_m1	Target	25.348303	8.415826		25.348303		11.592673		13.75563		-0.5685253	1.483007			Manual	3	15	Manual	0.2	201276		CARD 4 23  03 09
210		RAT CONTROL 7	Ccl24-Rn01481451_m1	Target	30.76513	3.114833		30.76513		17.009499		13.75563		0.39160156	0.7622829			Manual	3	15	Manual	0.2	201276		CARD 4 23  03 09
211		RAT CONTROL 7	Ccl25-Rn01403351_m1	Target	Undetermined	0.12328828		40.0		26.24437		13.75563						Manual	3	15	Manual	0.2	201276		CARD 4 23  03 09
212		RAT CONTROL 7	Ccl26-Rn01481484_m1	Target	Undetermined	0.12778759		40.0		26.24437		13.75563						Manual	3	15	Manual	0.2	201276		CARD 4 23  03 09
213		RAT CONTROL 7	Ccl27-Rn01437037_m1	Target	Undetermined	0.048433423		40.0		26.24437		13.75563						Manual	3	15	Manual	0.2	201276		CARD 4 23  03 09
214		RAT CONTROL 7	Ccl28-Rn00586715_m1	Target	Undetermined	0.107715085		40.0		26.24437		13.75563						Manual	3	15	Manual	0.2	201276		CARD 4 23  03 09
215		RAT CONTROL 7	Cxcl1-Rn00578225_m1	Target	31.450417	2.3035922		31.450417		17.694786		13.75563		1.0846596	0.47150353			Manual	3	15	Manual	0.2	201276		CARD 4 23  03 09
216		RAT CONTROL 7	Cxcl2-Rn00586403_m1	Target	32.3557	3.7110834		32.3557		18.60007		13.75563		2.6355581	0.16092293			Manual	3	15	Manual	0.2	201276		CARD 4 23  03 09
217		RAT CONTROL 7	Cxcl3-Rn00593435_m1	Target	Undetermined	0.079855315		40.0		26.24437		13.75563						Manual	3	15	Manual	0.2	201276		CARD 4 23  03 09
218		RAT CONTROL 7	Pf4-Rn01768298_g1	Target	29.253777	6.546033		29.253777		15.498147		13.75563		-0.11652565	1.0841209			Manual	3	15	Manual	0.2	201276		CARD 4 23  03 09
219		RAT CONTROL 7	Cxcl5-Rn00573587_g1	Target	33.748302	2.6101756		33.748302		19.992672		13.75563		3.1392708	0.11349725			Manual	3	15	Manual	0.2	201276		CARD 4 23  03 09
220		RAT CONTROL 7	Ppbp-Rn00596603_g1	Target	Undetermined	0.08713056		40.0		26.24437		13.75563						Manual	3	15	Manual	0.2	201276		CARD 4 23  03 09
221		RAT CONTROL 7	Cxcl9-Rn00595504_m1	Target	27.528788	4.8303213		27.528788		13.773158		13.75563		-3.0878801	8.502459			Manual	3	15	Manual	0.2	201276		CARD 4 23  03 09
222		RAT CONTROL 7	Cxcl10-Rn00594648_m1	Target	30.729721	2.5315573		30.729721		16.97409		13.75563		-3.352291	10.21269			Manual	3	15	Manual	0.2	201276		CARD 4 23  03 09
223		RAT CONTROL 7	Cxcl11-Rn00788262_g1	Target	32.58815	2.7342439		32.58815		18.83252		13.75563		-5.9638443	62.41601			Manual	3	15	Manual	0.2	201276		CARD 4 23  03 09
224		RAT CONTROL 7	Cxcl12-Rn00573260_m1	Target	25.58787	7.8459764		25.58787		11.83224		13.75563		0.5519428	0.68210095			Manual	3	15	Manual	0.2	201276		CARD 4 23  03 09
225		RAT CONTROL 7	Cxcl13-Rn01450028_m1	Target	29.681536	3.8887045		29.681536		15.925906		13.75563		-2.4746904	5.5584803			Manual	3	15	Manual	0.2	201276		CARD 4 23  03 09
226		RAT CONTROL 7	Cxcl14-Rn01441840_m1	Target	25.05206	6.2983203		25.05206		11.29643		13.75563		0.30773354	0.80790997			Manual	3	15	Manual	0.2	201276		CARD 4 23  03 09
227		RAT CONTROL 7	Cxcl16-Rn01496393_m1	Target	24.721819	7.930932		24.721819		10.966189		13.75563		-0.52075195	1.4347029			Manual	3	15	Manual	0.2	201276		CARD 4 23  03 09
228		RAT CONTROL 7	Cxcl17-Rn01764053_m1	Target	34.558716	2.0371702		34.558716		20.803085		13.75563		0.18034363	0.8824928			Manual	3	15	Manual	0.2	201276		CARD 4 23  03 09
229		RAT CONTROL 7	Xcl1-Rn00592605_m1	Target	32.3198	3.6859148		32.3198		18.56417		13.75563		-7.4152412	170.69077			Manual	3	15	Manual	0.2	201276		CARD 4 23  03 09
230		RAT CONTROL 7	Cx3cl1-Rn00593186_m1	Target	27.063742	4.08715		27.063742		13.308112		13.75563		-0.5358658	1.4498119			Manual	3	15	Manual	0.2	201276		CARD 4 23  03 09
231		RAT CONTROL 7	Csf1-Rn00576849_m1	Target	27.533535	6.7353425		27.533535		13.777905		13.75563		0.16204453	0.8937576			Manual	3	15	Manual	0.2	201276		CARD 4 23  03 09
232		RAT CONTROL 7	Csf2-Rn01456851_m1	Target	34.721134	2.4172213		34.721134		20.965504		13.75563		0.19870758	0.8713308			Manual	3	15	Manual	0.2	201276		CARD 4 23  03 09
233		RAT CONTROL 7	Csf3-Rn00567344_m1	Target	32.17835	2.802448		32.17835		18.422718		13.75563		-0.39204788	1.3122548			Manual	3	15	Manual	0.2	201276		CARD 4 23  03 09
234		RAT CONTROL 7	Il1a-Rn00566700_m1	Target	24.964174	6.824245		24.964174		11.208545		13.75563		-0.8991089	1.8649137			Manual	3	15	Manual	0.2	201276		CARD 4 23  03 09
235		RAT CONTROL 7	Il1b-Rn00580432_m1	Target	28.17191	7.291212		28.17191		14.41628		13.75563		0.17793655	0.8839664			Manual	3	15	Manual	0.2	201276		CARD 4 23  03 09
236		RAT CONTROL 7	Il2-Rn99999181_m1	Target	Undetermined	0.0946137		40.0		26.24437		13.75563						Manual	3	15	Manual	0.2	201276		CARD 4 23  03 09
237		RAT CONTROL 7	Il3-Rn00580435_m1	Target	Undetermined	0.087536335		40.0		26.24437		13.75563						Manual	3	15	Manual	0.2	201276		CARD 4 23  03 09
238		RAT CONTROL 7	Trpa1-Rn01473803_m1	Target	Undetermined	0.11206731		40.0		26.24437		13.75563						Manual	3	15	Manual	0.2	201276		CARD 4 23  03 09
239		RAT CONTROL 7	Il4-Rn01456866_m1	Target	Undetermined	0.062147234		40.0		26.24437		13.75563						Manual	3	15	Manual	0.2	201276		CARD 4 23  03 09
240		RAT CONTROL 7	Il5-Rn01459975_m1	Target	35.158627	1.8940346		35.158627		21.402996		13.75563		-4.576416	23.858246			Manual	3	15	Manual	0.2	201276		CARD 4 23  03 09
241		RAT CONTROL 7	Il6-Rn00561420_m1	Target	Undetermined	0.16599509		40.0		26.24437		13.75563		6.623848	0.0101396525			Manual	3	15	Manual	0.2	201276		CARD 4 23  03 09
242		RAT CONTROL 7	Il7-Rn00681900_m1	Target	30.927006	2.8472915		30.927006		17.171375		13.75563		-0.4893303	1.4037931			Manual	3	15	Manual	0.2	201276		CARD 4 23  03 09
243		RAT CONTROL 7	Il9-Rn01448718_m1	Target	Undetermined	0.08066214		40.0		26.24437		13.75563						Manual	3	15	Manual	0.2	201276		CARD 4 23  03 09
244		RAT CONTROL 7	Il10-Rn01644839_m1	Target	34.68775	1.1458781		34.68775		20.932121		13.75563		2.6057053	0.16428751			Manual	3	15	Manual	0.2	201276		CARD 4 23  03 09
245		RAT CONTROL 7	Il11-Rn00591721_m1	Target	33.06507	3.1816924		33.06507		19.30944		13.75563		-0.07032776	1.0499552			Manual	3	15	Manual	0.2	201276		CARD 4 23  03 09
246		RAT CONTROL 7	Il12a-Rn00584538_m1	Target	30.662586	6.4622207		30.662586		16.906956		13.75563		-0.4386673	1.3553517			Manual	3	15	Manual	0.2	201276		CARD 4 23  03 09
247		RAT CONTROL 7	Il12b-Rn00575112_m1	Target	32.03692	4.1548395		32.03692		18.281288		13.75563		-7.698124	207.6664			Manual	3	15	Manual	0.2	201276		CARD 4 23  03 09
248		RAT CONTROL 7	Il13-Rn00587615_m1	Target	39.426605	0.21826346		39.426605		25.670975		13.75563		4.007656	0.0621692			Manual	3	15	Manual	0.2	201276		CARD 4 23  03 09
249		RAT CONTROL 7	LOC682457-Rn01516136_m1	Target	27.154526	3.8801086		27.154526		13.398896		13.75563		0.30385017	0.8100876			Manual	3	15	Manual	0.2	201276		CARD 4 23  03 09
250		RAT CONTROL 7	Il15-Rn00689964_m1	Target	32.28758	3.8070745		32.28758		18.531948		13.75563		0.34225464	0.78880763			Manual	3	15	Manual	0.2	201276		CARD 4 23  03 09
251		RAT CONTROL 7	Il16-Rn01477722_m1	Target	27.780201	6.909652		27.780201		14.024571		13.75563		-0.7074661	1.6329336			Manual	3	15	Manual	0.2	201276		CARD 4 23  03 09
252		RAT CONTROL 7	LOC301289-Rn01757168_m1	Target	Undetermined	0.046678882		40.0		26.24437		13.75563						Manual	3	15	Manual	0.2	201276		CARD 4 23  03 09
253		RAT CONTROL 7	Il18-Rn01422083_m1	Target	26.27868	5.3567424		26.27868		12.523051		13.75563		-0.39690208	1.3166776			Manual	3	15	Manual	0.2	201276		CARD 4 23  03 09
254		RAT CONTROL 7	Il19-Rn01490483_m1	Target	Undetermined	0.16208395		40.0		26.24437		13.75563		4.8553925	0.034544684			Manual	3	15	Manual	0.2	201276		CARD 4 23  03 09
255		RAT CONTROL 7	Il20-Rn01483978_m1	Target	30.320793	3.1540725		30.320793		16.565163		13.75563		-0.39762878	1.317341			Manual	3	15	Manual	0.2	201276		CARD 4 23  03 09
256		RAT CONTROL 7	Il21-Rn01755623_m1	Target	35.54158	2.162259		35.54158		21.78595		13.75563		-4.1934624	18.296076			Manual	3	15	Manual	0.2	201276		CARD 4 23  03 09
257		RAT CONTROL 7	Il23a-Rn00590334_g1	Target	33.619728	3.3732612		33.619728		19.864098		13.75563		0.8836899	0.5419795			Manual	3	15	Manual	0.2	201276		CARD 4 23  03 09
258		RAT CONTROL 7	Il24-Rn00591159_m1	Target	34.94821	2.8385556		34.94821		21.192581		13.75563		1.9761047	0.25417522			Manual	3	15	Manual	0.2	201276		CARD 4 23  03 09
259		RAT CONTROL 7	Il27-Rn01510484_m1	Target	34.324604	2.8382812		34.324604		20.568974		13.75563		0.28512955	0.8206679			Manual	3	15	Manual	0.2	201276		CARD 4 23  03 09
260		RAT CONTROL 7	Ebi3-Rn01527778_m1	Target	30.56022	3.7811177		30.56022		16.804592		13.75563		-1.8563042	3.620789			Manual	3	15	Manual	0.2	201276		CARD 4 23  03 09
261		RAT CONTROL 7	Gapdh-Rn99999916_s1	Target	21.127224	4.845159		21.127224		7.3715944		13.75563		-0.91212845	1.8818197			Manual	3	15	Manual	0.2	201276		CARD 4 23  03 09
262		RAT CONTROL 7	Il33-Rn01759837_m1	Target	26.529722	4.952082		26.529722		12.774093		13.75563		-0.72255135	1.6500976			Manual	3	15	Manual	0.2	201276		CARD 4 23  03 09
263		RAT CONTROL 7	Tnf-Rn99999017_m1	Target	30.370228	2.2916906		30.370228		16.614597		13.75563		0.3939972	0.76101816			Manual	3	15	Manual	0.2	201276		CARD 4 23  03 09
264		RAT CONTROL 7	Ptgs2-Rn01483828_m1	Target	29.033327	3.318415		29.033327		15.277698		13.75563		1.0391579	0.48661143			Manual	3	15	Manual	0.2	201276		CARD 4 23  03 09
265		RAT CONTROL 7	Ptges-Rn00572047_m1	Target	26.412432	5.1909018		26.412432		12.656802		13.75563		-1.7912884	3.4612386			Manual	3	15	Manual	0.2	201276		CARD 4 23  03 09
266		RAT CONTROL 7	Ptgis-Rn00580687_m1	Target	30.090181	4.3011928		30.090181		16.334553		13.75563		-1.7202377	3.2949069			Manual	3	15	Manual	0.2	201276		CARD 4 23  03 09
267		RAT CONTROL 7	Fgf7-Rn00573319_m1	Target	29.722239	3.767986		29.722239		15.966609		13.75563		-0.12897968	1.09352			Manual	3	15	Manual	0.2	201276		CARD 4 23  03 09
268		RAT CONTROL 7	Nos2-Rn00561646_m1	Target	32.263123	4.8512154		32.263123		18.507492		13.75563		3.9971876	0.06262196			Manual	3	15	Manual	0.2	201276		CARD 4 23  03 09
269		RAT CONTROL 7	Trpv3-Rn01460303_m1	Target	27.323189	4.120009		27.323189		13.567559		13.75563		1.6212463E-4	0.99988765			Manual	3	15	Manual	0.2	201276		CARD 4 23  03 09
270		RAT CONTROL 7	Trpv4-Rn00576745_m1	Target	28.182316	5.8314414		28.182316		14.426686		13.75563		0.14126015	0.90672684			Manual	3	15	Manual	0.2	201276		CARD 4 23  03 09
271		RAT CONTROL 7	Actb-Rn00667869_m1	Target	19.829731	6.9552703		19.829731		6.0741014		13.75563		0.44273376	0.7357391			Manual	3	15	Manual	0.2	201276		CARD 4 23  03 09
272		RAT CONTROL 7	B2m-Rn00560865_m1	Target	19.605568	8.622863		19.605568		5.8499384		13.75563		-1.1616478	2.237128			Manual	3	15	Manual	0.2	201276		CARD 4 23  03 09
273		RAT CONTROL 7	Tubb3-Rn01431594_m1	Target	28.113007	4.431978		28.113007		14.357377		13.75563		-0.23647118	1.1781075			Manual	3	15	Manual	0.2	201276		CARD 4 23  03 09
274		RAT CONTROL 7	Edn1-Rn00561129_m1	Target	29.627455	4.3218346		29.627455		15.871825		13.75563		1.6501064	0.31861666			Manual	3	15	Manual	0.2	201276		CARD 4 23  03 09
275		RAT CONTROL 7	Mif-Rn00821234_g1	Target	23.238016	8.378568		23.238016		9.482387		13.75563		-0.56607246	1.4804877			Manual	3	15	Manual	0.2	201276		CARD 4 23  03 09
276		RAT CONTROL 7	C5-Rn01436156_m1	Target	34.62047	2.384142		34.62047		20.864838		13.75563		-0.33631897	1.2625312			Manual	3	15	Manual	0.2	201276		CARD 4 23  03 09
277		RAT CONTROL 7	Artn-Rn01761472_g1	Target	30.939125	5.5890155		30.939125		17.183495		13.75563		0.79569626	0.57606506			Manual	3	15	Manual	0.2	201276		CARD 4 23  03 09
278		RAT CONTROL 7	Lta4h-Rn01503878_m1	Target	28.00877	5.957579		28.00877		14.25314		13.75563		-0.5883751	1.5035523			Manual	3	15	Manual	0.2	201276		CARD 4 23  03 09
279		RAT CONTROL 7	Ifng-Rn00594078_m1	Target	Undetermined	0.08456861		40.0		26.24437		13.75563		5.40168	0.02365551			Manual	3	15	Manual	0.2	201276		CARD 4 23  03 09
280		RAT CONTROL 7	C3-Rn00566466_m1	Target	31.03153	4.1048045		31.03153		17.275902		13.75563		-0.5446472	1.4586636			Manual	3	15	Manual	0.2	201276		CARD 4 23  03 09
281		RAT CONTROL 7	Alox5-Rn00563172_m1	Target	28.09459	5.2340503		28.09459		14.33896		13.75563		-1.271862	2.4147303			Manual	3	15	Manual	0.2	201276		CARD 4 23  03 09
282		RAT CONTROL 7	Alox15-Rn00696151_m1	Target	Undetermined	0.076554164		40.0		26.24437		13.75563						Manual	3	15	Manual	0.2	201276		CARD 4 23  03 09
283		RAT CONTROL 7	Tgfb1-Rn00572010_m1	Target	26.28226	4.866538		26.28226		12.526631		13.75563		-0.2518406	1.1907253			Manual	3	15	Manual	0.2	201276		CARD 4 23  03 09
284		RAT CONTROL 7	Hbegf-Rn00564075_m1	Target	28.462793	7.913441		28.462793		14.707164		13.75563		0.5583267	0.6790893			Manual	3	15	Manual	0.2	201276		CARD 4 23  03 09
285		RAT CONTROL 7	Areg-Rn00567471_m1	Target	31.230856	3.4813073		31.230856		17.475227		13.75563		0.97065353	0.5102749			Manual	3	15	Manual	0.2	201276		CARD 4 23  03 09
286		RAT CONTROL 7	Btc-Rn00673281_m1	Target	28.950869	4.3009396		28.950869		15.195239		13.75563		-0.44317627	1.3595943			Manual	3	15	Manual	0.2	201276		CARD 4 23  03 09
287		RAT CONTROL 7	Ereg-Rn00572454_m1	Target	24.936289	5.0287895		24.936289		11.180659		13.75563		-1.5739937	2.9772775			Manual	3	15	Manual	0.2	201276		CARD 4 23  03 09
288		RAT CONTROL 7	Lif-Rn00573491_g1	Target	32.79983	2.8092084		32.79983		19.0442		13.75563		1.7456474	0.29820007			Manual	3	15	Manual	0.2	201276		CARD 4 23  03 09
289		RAT CONTROL 8	Bdnf-Rn01484928_m1	Target	36.499634	1.3486665		36.499634		22.63336		13.866274		4.251665	0.0524954			Manual	3	15	Manual	0.2	201276		CARD 4 23  03 09
290		RAT CONTROL 8	Ngf-Rn01533872_m1	Target	30.87556	2.8488538		30.87556		17.009287		13.866274		0.5119381	0.7012797			Manual	3	15	Manual	0.2	201276		CARD 4 23  03 09
291		RAT CONTROL 8	Ccl1-Rn01752376_m1	Target	31.032255	3.296535		31.032255		17.165981		13.866274		-2.6663666	6.348284			Manual	3	15	Manual	0.2	201276		CARD 4 23  03 09
292		RAT CONTROL 8	Ccl2-Rn00580555_m1	Target	29.734938	2.634223		29.734938		15.868664		13.866274		1.1895723	0.4384328			Manual	3	15	Manual	0.2	201276		CARD 4 23  03 09
293		RAT CONTROL 8	Ccl3-Rn00564660_m1	Target	35.277737	0.4616077		35.277737		21.411463		13.866274		-0.61177254	1.5281355			Manual	3	15	Manual	0.2	201276		CARD 4 23  03 09
294		RAT CONTROL 8	Ccl4-Rn00587826_m1	Target	31.794472	3.4560995		31.794472		17.928198		13.866274		-0.69685936	1.6209722			Manual	3	15	Manual	0.2	201276		CARD 4 23  03 09
295		RAT CONTROL 8	Ccl5-Rn00579590_m1	Target	34.237686	2.0350475		34.237686		20.371412		13.866274		1.2740154	0.41350725			Manual	3	15	Manual	0.2	201276		CARD 4 23  03 09
296		RAT CONTROL 8	Ccl6-Rn01456402_g1	Target	27.784061	3.733632		27.784061		13.917788		13.866274		0.2760191	0.82586676			Manual	3	15	Manual	0.2	201276		CARD 4 23  03 09
297		RAT CONTROL 8	Ccl7-Rn01467286_m1	Target	30.495127	3.962915		30.495127		16.628853		13.866274		1.6785345	0.3123998			Manual	3	15	Manual	0.2	201276		CARD 4 23  03 09
298		RAT CONTROL 8	Ccl9-Rn01471276_m1	Target	31.962177	2.9275656		31.962177		18.095903		13.866274		-0.74713707	1.6784587			Manual	3	15	Manual	0.2	201276		CARD 4 23  03 09
299		RAT CONTROL 8	18S-Hs99999901_s1	Endogenous Control	13.866274	3.4114666		13.866274				13.866274						Manual	3	15	Manual	0.2	201276		CARD 4 23  03 09
300		RAT CONTROL 8	Ccl11-Rn00569995_m1	Target	33.171326	1.014842		33.171326		19.305052		13.866274		0.97281456	0.5095111			Manual	3	15	Manual	0.2	201276		CARD 4 23  03 09
301		RAT CONTROL 8	Ccl17-Rn00589290_m1	Target	32.714146	2.0642347		32.714146		18.847872		13.866274		-7.1315403	140.21922			Manual	3	15	Manual	0.2	201276		CARD 4 23  03 09
302		RAT CONTROL 8	Ccl19-Rn01439563_m1	Target	30.469656	4.634633		30.469656		16.603382		13.866274		-3.109951	8.633533			Manual	3	15	Manual	0.2	201276		CARD 4 23  03 09
303		RAT CONTROL 8	Ccl20-Rn00570287_m1	Target	28.273296	3.7176597		28.273296		14.407022		13.866274		-0.32370853	1.2515436			Manual	3	15	Manual	0.2	201276		CARD 4 23  03 09
304		RAT CONTROL 8	Ccl21b-Rn01764651_g1	Target	25.564707	6.776963		25.564707		11.698433		13.866274		-0.7063894	1.6317154			Manual	3	15	Manual	0.2	201276		CARD 4 23  03 09
305		RAT CONTROL 8	Ccl22-Rn01536591_m1	Target	24.815287	7.714338		24.815287		10.949013		13.866274		-1.2121859	2.316884			Manual	3	15	Manual	0.2	201276		CARD 4 23  03 09
306		RAT CONTROL 8	Ccl24-Rn01481451_m1	Target	30.889717	3.324111		30.889717		17.023443		13.866274		0.4055462	0.7549504			Manual	3	15	Manual	0.2	201276		CARD 4 23  03 09
307		RAT CONTROL 8	Ccl25-Rn01403351_m1	Target	34.44203	1.7687206		34.44203		20.575758		13.866274		-5.403654	42.331337			Manual	3	15	Manual	0.2	201276		CARD 4 23  03 09
308		RAT CONTROL 8	Ccl26-Rn01481484_m1	Target	Undetermined	0.10644683		40.0		26.133726		13.866274						Manual	3	15	Manual	0.2	201276		CARD 4 23  03 09
309		RAT CONTROL 8	Ccl27-Rn01437037_m1	Target	Undetermined	0.042110737		40.0		26.133726		13.866274						Manual	3	15	Manual	0.2	201276		CARD 4 23  03 09
310		RAT CONTROL 8	Ccl28-Rn00586715_m1	Target	34.42349	2.6294122		34.42349		20.557215		13.866274		-5.4221973	42.87894			Manual	3	15	Manual	0.2	201276		CARD 4 23  03 09
311		RAT CONTROL 8	Cxcl1-Rn00578225_m1	Target	29.714098	2.5509646		29.714098		15.847824		13.866274		-0.7623024	1.6961955			Manual	3	15	Manual	0.2	201276		CARD 4 23  03 09
312		RAT CONTROL 8	Cxcl2-Rn00586403_m1	Target	29.323715	4.030901		29.323715		15.457441		13.866274		-0.5070715	1.4211625			Manual	3	15	Manual	0.2	201276		CARD 4 23  03 09
313		RAT CONTROL 8	Cxcl3-Rn00593435_m1	Target	Undetermined	0.080619015		40.0		26.133726		13.866274						Manual	3	15	Manual	0.2	201276		CARD 4 23  03 09
314		RAT CONTROL 8	Pf4-Rn01768298_g1	Target	30.438652	5.0967846		30.438652		16.572378		13.866274		0.9577055	0.5148751			Manual	3	15	Manual	0.2	201276		CARD 4 23  03 09
315		RAT CONTROL 8	Cxcl5-Rn00573587_g1	Target	33.98989	1.9388928		33.98989		20.123617		13.866274		3.270216	0.10364942			Manual	3	15	Manual	0.2	201276		CARD 4 23  03 09
316		RAT CONTROL 8	Ppbp-Rn00596603_g1	Target	Undetermined	0.07964083		40.0		26.133726		13.866274						Manual	3	15	Manual	0.2	201276		CARD 4 23  03 09
317		RAT CONTROL 8	Cxcl9-Rn00595504_m1	Target	29.05646	4.2477264		29.05646		15.190186		13.866274		-1.6708527	3.1840272			Manual	3	15	Manual	0.2	201276		CARD 4 23  03 09
318		RAT CONTROL 8	Cxcl10-Rn00594648_m1	Target	29.652107	2.6134152		29.652107		15.785833		13.866274		-4.5405483	23.272404			Manual	3	15	Manual	0.2	201276		CARD 4 23  03 09
319		RAT CONTROL 8	Cxcl11-Rn00788262_g1	Target	31.45215	2.9683475		31.45215		17.585876		13.866274		-7.2104874	148.10611			Manual	3	15	Manual	0.2	201276		CARD 4 23  03 09
320		RAT CONTROL 8	Cxcl12-Rn00573260_m1	Target	26.295218	6.538921		26.295218		12.428944		13.866274		1.1486464	0.45104825			Manual	3	15	Manual	0.2	201276		CARD 4 23  03 09
321		RAT CONTROL 8	Cxcl13-Rn01450028_m1	Target	32.36465	2.7413647		32.36465		18.498377		13.866274		0.09778023	0.9344697			Manual	3	15	Manual	0.2	201276		CARD 4 23  03 09
322		RAT CONTROL 8	Cxcl14-Rn01441840_m1	Target	25.287838	6.7544527		25.287838		11.421564		13.866274		0.432868	0.7407877			Manual	3	15	Manual	0.2	201276		CARD 4 23  03 09
323		RAT CONTROL 8	Cxcl16-Rn01496393_m1	Target	24.57739	5.602536		24.57739		10.711117		13.866274		-0.77582455	1.7121683			Manual	3	15	Manual	0.2	201276		CARD 4 23  03 09
324		RAT CONTROL 8	Cxcl17-Rn01764053_m1	Target	Undetermined	0.020346971		40.0		26.133726		13.866274		5.5109844	0.021929482			Manual	3	15	Manual	0.2	201276		CARD 4 23  03 09
325		RAT CONTROL 8	Xcl1-Rn00592605_m1	Target	Undetermined	0.12516087		40.0		26.133726		13.866274						Manual	3	15	Manual	0.2	201276		CARD 4 23  03 09
326		RAT CONTROL 8	Cx3cl1-Rn00593186_m1	Target	27.099756	3.683383		27.099756		13.233482		13.866274		-0.61049557	1.5267836			Manual	3	15	Manual	0.2	201276		CARD 4 23  03 09
327		RAT CONTROL 8	Csf1-Rn00576849_m1	Target	27.332329	6.116136		27.332329		13.466055		13.866274		-0.14980602	1.1094203			Manual	3	15	Manual	0.2	201276		CARD 4 23  03 09
328		RAT CONTROL 8	Csf2-Rn01456851_m1	Target	33.926582	2.727775		33.926582		20.060308		13.866274		-0.70648766	1.6318265			Manual	3	15	Manual	0.2	201276		CARD 4 23  03 09
329		RAT CONTROL 8	Csf3-Rn00567344_m1	Target	32.504173	2.2776515		32.504173		18.6379		13.866274		-0.17686653	1.1304259			Manual	3	15	Manual	0.2	201276		CARD 4 23  03 09
330		RAT CONTROL 8	Il1a-Rn00566700_m1	Target	24.506372	6.621066		24.506372		10.640099		13.866274		-1.467555	2.7655282			Manual	3	15	Manual	0.2	201276		CARD 4 23  03 09
331		RAT CONTROL 8	Il1b-Rn00580432_m1	Target	27.463318	6.0818834		27.463318		13.597044		13.866274		-0.64129925	1.5597332			Manual	3	15	Manual	0.2	201276		CARD 4 23  03 09
332		RAT CONTROL 8	Il2-Rn99999181_m1	Target	Undetermined	0.08463117		40.0		26.133726		13.866274						Manual	3	15	Manual	0.2	201276		CARD 4 23  03 09
333		RAT CONTROL 8	Il3-Rn00580435_m1	Target	Undetermined	0.12641183		40.0		26.133726		13.866274						Manual	3	15	Manual	0.2	201276		CARD 4 23  03 09
334		RAT CONTROL 8	Trpa1-Rn01473803_m1	Target	Undetermined	0.09273744		40.0		26.133726		13.866274						Manual	3	15	Manual	0.2	201276		CARD 4 23  03 09
335		RAT CONTROL 8	Il4-Rn01456866_m1	Target	Undetermined	0.07045937		40.0		26.133726		13.866274						Manual	3	15	Manual	0.2	201276		CARD 4 23  03 09
336		RAT CONTROL 8	Il5-Rn01459975_m1	Target	Undetermined	0.06392907		40.0		26.133726		13.866274						Manual	3	15	Manual	0.2	201276		CARD 4 23  03 09
337		RAT CONTROL 8	Il6-Rn00561420_m1	Target	32.53261	3.1705642		32.53261		18.666338		13.866274		-0.9541836	1.937483			Manual	3	15	Manual	0.2	201276		CARD 4 23  03 09
338		RAT CONTROL 8	Il7-Rn00681900_m1	Target	31.0104	2.7984738		31.0104		17.144127		13.866274		-0.5165787	1.4305587			Manual	3	15	Manual	0.2	201276		CARD 4 23  03 09
339		RAT CONTROL 8	Il9-Rn01448718_m1	Target	Undetermined	0.072360516		40.0		26.133726		13.866274						Manual	3	15	Manual	0.2	201276		CARD 4 23  03 09
340		RAT CONTROL 8	Il10-Rn01644839_m1	Target	36.988537	0.6367029		36.988537		23.122263		13.866274		4.795847	0.036000308			Manual	3	15	Manual	0.2	201276		CARD 4 23  03 09
341		RAT CONTROL 8	Il11-Rn00591721_m1	Target	33.56788	2.5755599		33.56788		19.701605		13.866274		0.32183647	0.8000508			Manual	3	15	Manual	0.2	201276		CARD 4 23  03 09
342		RAT CONTROL 8	Il12a-Rn00584538_m1	Target	30.61178	6.194073		30.61178		16.745506		13.866274		-0.6001167	1.5158392			Manual	3	15	Manual	0.2	201276		CARD 4 23  03 09
343		RAT CONTROL 8	Il12b-Rn00575112_m1	Target	32.707573	3.0535858		32.707573		18.8413		13.866274		-7.138113	140.8595			Manual	3	15	Manual	0.2	201276		CARD 4 23  03 09
344		RAT CONTROL 8	Il13-Rn00587615_m1	Target	Undetermined	0.03354951		40.0		26.133726		13.866274		4.4704075	0.045110043			Manual	3	15	Manual	0.2	201276		CARD 4 23  03 09
345		RAT CONTROL 8	LOC682457-Rn01516136_m1	Target	27.595387	3.3299417		27.595387		13.729113		13.866274		0.6340666	0.64435756			Manual	3	15	Manual	0.2	201276		CARD 4 23  03 09
346		RAT CONTROL 8	Il15-Rn00689964_m1	Target	32.202896	3.4570343		32.202896		18.336622		13.866274		0.14692879	0.90317106			Manual	3	15	Manual	0.2	201276		CARD 4 23  03 09
347		RAT CONTROL 8	Il16-Rn01477722_m1	Target	27.049566	6.607542		27.049566		13.183292		13.866274		-1.5487452	2.9256256			Manual	3	15	Manual	0.2	201276		CARD 4 23  03 09
348		RAT CONTROL 8	LOC301289-Rn01757168_m1	Target	Undetermined	-0.018446574		40.0		26.133726		13.866274						Manual	3	15	Manual	0.2	201276		CARD 4 23  03 09
349		RAT CONTROL 8	Il18-Rn01422083_m1	Target	26.577099	4.1703143		26.577099		12.710825		13.866274		-0.20912838	1.1559895			Manual	3	15	Manual	0.2	201276		CARD 4 23  03 09
350		RAT CONTROL 8	Il19-Rn01490483_m1	Target	37.728535	0.6976573		37.728535		23.86226		13.866274		2.4732838	0.1800808			Manual	3	15	Manual	0.2	201276		CARD 4 23  03 09
351		RAT CONTROL 8	Il20-Rn01483978_m1	Target	29.690395	3.5995595		29.690395		15.824121		13.866274		-1.13867	2.2017794			Manual	3	15	Manual	0.2	201276		CARD 4 23  03 09
352		RAT CONTROL 8	Il21-Rn01755623_m1	Target	Undetermined	0.042134285		40.0		26.133726		13.866274						Manual	3	15	Manual	0.2	201276		CARD 4 23  03 09
353		RAT CONTROL 8	Il23a-Rn00590334_g1	Target	30.997011	4.249647		30.997011		17.130737		13.866274		-1.8496704	3.6041784			Manual	3	15	Manual	0.2	201276		CARD 4 23  03 09
354		RAT CONTROL 8	Il24-Rn00591159_m1	Target	Undetermined	0.06508105		40.0		26.133726		13.866274		6.9172497	0.008273711			Manual	3	15	Manual	0.2	201276		CARD 4 23  03 09
355		RAT CONTROL 8	Il27-Rn01510484_m1	Target	34.696297	2.574005		34.696297		20.830023		13.866274		0.5461788	0.6848316			Manual	3	15	Manual	0.2	201276		CARD 4 23  03 09
356		RAT CONTROL 8	Ebi3-Rn01527778_m1	Target	30.858952	3.290912		30.858952		16.992678		13.866274		-1.6682186	3.178219			Manual	3	15	Manual	0.2	201276		CARD 4 23  03 09
357		RAT CONTROL 8	Gapdh-Rn99999916_s1	Target	21.773235	3.4894905		21.773235		7.9069614		13.866274		-0.37676144	1.2984239			Manual	3	15	Manual	0.2	201276		CARD 4 23  03 09
358		RAT CONTROL 8	Il33-Rn01759837_m1	Target	26.952362	4.5232944		26.952362		13.086088		13.866274		-0.41055584	1.3291979			Manual	3	15	Manual	0.2	201276		CARD 4 23  03 09
359		RAT CONTROL 8	Tnf-Rn99999017_m1	Target	29.711807	2.2607827		29.711807		15.845533		13.866274		-0.37506676	1.2968996			Manual	3	15	Manual	0.2	201276		CARD 4 23  03 09
360		RAT CONTROL 8	Ptgs2-Rn01483828_m1	Target	27.515028	3.2196236		27.515028		13.648754		13.866274		-0.5897856	1.505023			Manual	3	15	Manual	0.2	201276		CARD 4 23  03 09
361		RAT CONTROL 8	Ptges-Rn00572047_m1	Target	26.714437	5.091736		26.714437		12.848164		13.866274		-1.599927	3.0312796			Manual	3	15	Manual	0.2	201276		CARD 4 23  03 09
362		RAT CONTROL 8	Ptgis-Rn00580687_m1	Target	31.307024	3.4165134		31.307024		17.44075		13.866274		-0.6140404	1.5305396			Manual	3	15	Manual	0.2	201276		CARD 4 23  03 09
363		RAT CONTROL 8	Fgf7-Rn00573319_m1	Target	30.049938	3.2454796		30.049938		16.183664		13.866274		0.08807564	0.94077677			Manual	3	15	Manual	0.2	201276		CARD 4 23  03 09
364		RAT CONTROL 8	Nos2-Rn00561646_m1	Target	28.266808	5.2875366		28.266808		14.400534		13.866274		-0.109770775	1.0790567			Manual	3	15	Manual	0.2	201276		CARD 4 23  03 09
365		RAT CONTROL 8	Trpv3-Rn01460303_m1	Target	27.773544	3.2908049		27.773544		13.90727		13.866274		0.3398733	0.7901107			Manual	3	15	Manual	0.2	201276		CARD 4 23  03 09
366		RAT CONTROL 8	Trpv4-Rn00576745_m1	Target	27.510809	4.9678764		27.510809		13.644535		13.866274		-0.6408911	1.559292			Manual	3	15	Manual	0.2	201276		CARD 4 23  03 09
367		RAT CONTROL 8	Actb-Rn00667869_m1	Target	19.86852	5.2434435		19.86852		6.002247		13.866274		0.37087917	0.7733111			Manual	3	15	Manual	0.2	201276		CARD 4 23  03 09
368		RAT CONTROL 8	B2m-Rn00560865_m1	Target	20.135328	5.9002705		20.135328		6.2690544		13.866274		-0.7425318	1.6731094			Manual	3	15	Manual	0.2	201276		CARD 4 23  03 09
369		RAT CONTROL 8	Tubb3-Rn01431594_m1	Target	29.236116	3.5387447		29.236116		15.369843		13.866274		0.7759943	0.583986			Manual	3	15	Manual	0.2	201276		CARD 4 23  03 09
370		RAT CONTROL 8	Edn1-Rn00561129_m1	Target	29.150911	3.7558627		29.150911		15.284637		13.866274		1.0629187	0.47866273			Manual	3	15	Manual	0.2	201276		CARD 4 23  03 09
371		RAT CONTROL 8	Mif-Rn00821234_g1	Target	23.673271	6.178683		23.673271		9.806997		13.866274		-0.24146175	1.1821898			Manual	3	15	Manual	0.2	201276		CARD 4 23  03 09
372		RAT CONTROL 8	C5-Rn01436156_m1	Target	33.97483	2.7995162		33.97483		20.108557		13.866274		-1.0925999	2.13258			Manual	3	15	Manual	0.2	201276		CARD 4 23  03 09
373		RAT CONTROL 8	Artn-Rn01761472_g1	Target	29.976318	4.793533		29.976318		16.110044		13.866274		-0.27775383	1.2123059			Manual	3	15	Manual	0.2	201276		CARD 4 23  03 09
374		RAT CONTROL 8	Lta4h-Rn01503878_m1	Target	28.19272	5.141047		28.19272		14.326447		13.866274		-0.515069	1.4290625			Manual	3	15	Manual	0.2	201276		CARD 4 23  03 09
375		RAT CONTROL 8	Ifng-Rn00594078_m1	Target	35.26929	2.1585329		35.26929		21.403017		13.866274		0.56032753	0.6781482			Manual	3	15	Manual	0.2	201276		CARD 4 23  03 09
376		RAT CONTROL 8	C3-Rn00566466_m1	Target	32.489674	3.1578298		32.489674		18.6234		13.866274		0.8028507	0.5732154			Manual	3	15	Manual	0.2	201276		CARD 4 23  03 09
377		RAT CONTROL 8	Alox5-Rn00563172_m1	Target	29.408867	3.9818797		29.408867		15.542593		13.866274		-0.06822872	1.0484287			Manual	3	15	Manual	0.2	201276		CARD 4 23  03 09
378		RAT CONTROL 8	Alox15-Rn00696151_m1	Target	36.839867	0.73879504		36.839867		22.973593		13.866274		-3.0058193	8.032334			Manual	3	15	Manual	0.2	201276		CARD 4 23  03 09
379		RAT CONTROL 8	Tgfb1-Rn00572010_m1	Target	26.103676	4.4808984		26.103676		12.237402		13.866274		-0.54107	1.4550513			Manual	3	15	Manual	0.2	201276		CARD 4 23  03 09
380		RAT CONTROL 8	Hbegf-Rn00564075_m1	Target	27.380182	6.4797688		27.380182		13.513908		13.866274		-0.6349287	1.552861			Manual	3	15	Manual	0.2	201276		CARD 4 23  03 09
381		RAT CONTROL 8	Areg-Rn00567471_m1	Target	30.72689	3.465703		30.72689		16.860617		13.866274		0.35604286	0.78130466			Manual	3	15	Manual	0.2	201276		CARD 4 23  03 09
382		RAT CONTROL 8	Btc-Rn00673281_m1	Target	29.645079	3.581056		29.645079		15.778805		13.866274		0.14038944	0.9072742			Manual	3	15	Manual	0.2	201276		CARD 4 23  03 09
383		RAT CONTROL 8	Ereg-Rn00572454_m1	Target	25.482378	4.427931		25.482378		11.616104		13.866274		-1.1385489	2.2015946			Manual	3	15	Manual	0.2	201276		CARD 4 23  03 09
384		RAT CONTROL 8	Lif-Rn00573491_g1	Target	30.858925	3.458365		30.858925		16.992651		13.866274		-0.30590248	1.2361917			Manual	3	15	Manual	0.2	201276		CARD 4 23  03 09

Summary Data for Study Rat UVb study.sdm
Endogenous Control	18S-Hs99999901_s1
Calibrator	RAT CONTROL 1
Multiplicity	Non-Multiplex
PlateID	Sample	Detector	Avg delta Ct	delta Ct SD	delta delta Ct	RQ	RQ Min	RQ Max	Threshold
	RAT UVB 1	18S-Hs99999901_s1							0.2
	RAT UVB 2	18S-Hs99999901_s1							0.2
	RAT CONTROL 1	18S-Hs99999901_s1							0.2
	RAT CONTROL 2	18S-Hs99999901_s1							0.2
	RAT UVB 3	18S-Hs99999901_s1							0.2
	RAT UVB 4	18S-Hs99999901_s1							0.2
	RAT CONTROL 3	18S-Hs99999901_s1							0.2
	RAT CONTROL 4	18S-Hs99999901_s1							0.2
	RAT UVB 5	18S-Hs99999901_s1							0.2
	RAT UVB 6	18S-Hs99999901_s1							0.2
	RAT CONTROL 5	18S-Hs99999901_s1							0.2
	RAT CONTROL 6	18S-Hs99999901_s1							0.2
	RAT UVB 7	18S-Hs99999901_s1							0.2
	RAT UVB 8	18S-Hs99999901_s1							0.2
	RAT CONTROL 7	18S-Hs99999901_s1							0.2
	RAT CONTROL 8	18S-Hs99999901_s1							0.2
	RAT UVB 1	Actb-Rn00667869_m1	3.5068197		-2.124548	4.3606644			0.2
	RAT UVB 2	Actb-Rn00667869_m1	3.9238749		-1.7074928	3.2659276			0.2
	RAT CONTROL 1	Actb-Rn00667869_m1	5.6313677		0.0	1.0			0.2
	RAT CONTROL 2	Actb-Rn00667869_m1	6.029338		0.3979702	0.7589253			0.2
	RAT UVB 3	Actb-Rn00667869_m1	3.3360014		-2.2953663	4.908786			0.2
	RAT UVB 4	Actb-Rn00667869_m1	4.8076525		-0.8237152	1.7699581			0.2
	RAT CONTROL 3	Actb-Rn00667869_m1	5.277692		-0.35367584	1.2778122			0.2
	RAT CONTROL 4	Actb-Rn00667869_m1	6.2422075		0.61083984	0.6548154			0.2
	RAT UVB 5	Actb-Rn00667869_m1	4.975795		-0.6555729	1.5752413			0.2
	RAT UVB 6	Actb-Rn00667869_m1	4.4054823		-1.2258854	2.3389895			0.2
	RAT CONTROL 5	Actb-Rn00667869_m1	6.0959005		0.46453285	0.7247057			0.2
	RAT CONTROL 6	Actb-Rn00667869_m1	6.126648		0.49528027	0.70942384			0.2
	RAT UVB 7	Actb-Rn00667869_m1	3.9695425		-1.6618252	3.1641657			0.2
	RAT UVB 8	Actb-Rn00667869_m1	4.8727255		-0.7586422	1.6918975			0.2
	RAT CONTROL 7	Actb-Rn00667869_m1	6.0741014		0.44273376	0.7357391			0.2
	RAT CONTROL 8	Actb-Rn00667869_m1	6.002247		0.37087917	0.7733111			0.2
	RAT UVB 1	Alox15-Rn00696151_m1	17.045689		-8.933723	489.0111			0.2
	RAT UVB 2	Alox15-Rn00696151_m1	18.074131		-7.905281	239.73239			0.2
	RAT CONTROL 1	Alox15-Rn00696151_m1	25.979412						0.2
	RAT CONTROL 2	Alox15-Rn00696151_m1	13.14931		-12.830102	7281.914			0.2
	RAT UVB 3	Alox15-Rn00696151_m1	14.773723		-11.205689	2361.83			0.2
	RAT UVB 4	Alox15-Rn00696151_m1	17.843487		-8.135925	281.2921			0.2
	RAT CONTROL 3	Alox15-Rn00696151_m1	20.332134		-5.647278	50.118725			0.2
	RAT CONTROL 4	Alox15-Rn00696151_m1	21.705235		-4.2741776	19.348871			0.2
	RAT UVB 5	Alox15-Rn00696151_m1	18.783543		-7.1958694	146.61302			0.2
	RAT UVB 6	Alox15-Rn00696151_m1	17.013603		-8.965809	500.0085			0.2
	RAT CONTROL 5	Alox15-Rn00696151_m1	20.330261		-5.649151	50.183838			0.2
	RAT CONTROL 6	Alox15-Rn00696151_m1	25.941933						0.2
	RAT UVB 7	Alox15-Rn00696151_m1	17.118702		-8.86071	464.87857			0.2
	RAT UVB 8	Alox15-Rn00696151_m1	19.00167		-6.9777412	126.0403			0.2
	RAT CONTROL 7	Alox15-Rn00696151_m1	26.24437						0.2
	RAT CONTROL 8	Alox15-Rn00696151_m1	22.973593		-3.0058193	8.032334			0.2
	RAT UVB 1	Alox5-Rn00563172_m1	12.336009		-3.2748127	9.678696			0.2
	RAT UVB 2	Alox5-Rn00563172_m1	12.489673		-3.121149	8.700806			0.2
	RAT CONTROL 1	Alox5-Rn00563172_m1	15.610822		0.0	1.0			0.2
	RAT CONTROL 2	Alox5-Rn00563172_m1	15.154206		-0.45661545	1.3723186			0.2
	RAT UVB 3	Alox5-Rn00563172_m1	11.849223		-3.7615986	13.562945			0.2
	RAT UVB 4	Alox5-Rn00563172_m1	13.719886		-1.8909359	3.7087574			0.2
	RAT CONTROL 3	Alox5-Rn00563172_m1	14.851132		-0.75968933	1.693126			0.2
	RAT CONTROL 4	Alox5-Rn00563172_m1	15.004312		-0.60651016	1.5225717			0.2
	RAT UVB 5	Alox5-Rn00563172_m1	13.315513		-2.295309	4.9085913			0.2
	RAT UVB 6	Alox5-Rn00563172_m1	13.116586		-2.494236	5.6342983			0.2
	RAT CONTROL 5	Alox5-Rn00563172_m1	14.874583		-0.7362385	1.6658269			0.2
	RAT CONTROL 6	Alox5-Rn00563172_m1	14.844877		-0.7659445	1.7004828			0.2
	RAT UVB 7	Alox5-Rn00563172_m1	12.970813		-2.640009	6.233355			0.2
	RAT UVB 8	Alox5-Rn00563172_m1	13.029471		-2.5813503	5.9849963			0.2
	RAT CONTROL 7	Alox5-Rn00563172_m1	14.33896		-1.271862	2.4147303			0.2
	RAT CONTROL 8	Alox5-Rn00563172_m1	15.542593		-0.06822872	1.0484287			0.2
	RAT UVB 1	Areg-Rn00567471_m1	13.846316		-2.6582575	6.312701			0.2
	RAT UVB 2	Areg-Rn00567471_m1	13.463147		-3.0414267	8.233048			0.2
	RAT CONTROL 1	Areg-Rn00567471_m1	16.504574		0.0	1.0			0.2
	RAT CONTROL 2	Areg-Rn00567471_m1	1.0129995		-15.491574	46071.094			0.2
	RAT UVB 3	Areg-Rn00567471_m1	12.576928		-3.9276457	15.217355			0.2
	RAT UVB 4	Areg-Rn00567471_m1	14.448064		-2.05651	4.159788			0.2
	RAT CONTROL 3	Areg-Rn00567471_m1	15.797296		-0.70727825	1.632721			0.2
	RAT CONTROL 4	Areg-Rn00567471_m1	17.832355		1.3277817	0.39838034			0.2
	RAT UVB 5	Areg-Rn00567471_m1	16.314358		-0.19021606	1.1409346			0.2
	RAT UVB 6	Areg-Rn00567471_m1	14.656184		-1.8483896	3.60098			0.2
	RAT CONTROL 5	Areg-Rn00567471_m1	17.685032		1.1804581	0.44121137			0.2
	RAT CONTROL 6	Areg-Rn00567471_m1	19.058483		2.5539093	0.17029296			0.2
	RAT UVB 7	Areg-Rn00567471_m1	14.087266		-2.4173079	5.341733			0.2
	RAT UVB 8	Areg-Rn00567471_m1	15.242362		-1.2622118	2.398632			0.2
	RAT CONTROL 7	Areg-Rn00567471_m1	17.475227		0.97065353	0.5102749			0.2
	RAT CONTROL 8	Areg-Rn00567471_m1	16.860617		0.35604286	0.78130466			0.2
	RAT UVB 1	Artn-Rn01761472_g1	14.360032		-2.0277662	4.0777297			0.2
	RAT UVB 2	Artn-Rn01761472_g1	13.808692		-2.5791063	5.975694			0.2
	RAT CONTROL 1	Artn-Rn01761472_g1	16.387798		0.0	1.0			0.2
	RAT CONTROL 2	Artn-Rn01761472_g1	16.575089		0.18729019	0.8782538			0.2
	RAT UVB 3	Artn-Rn01761472_g1	13.352044		-3.0357542	8.200741			0.2
	RAT UVB 4	Artn-Rn01761472_g1	14.469693		-1.9181051	3.7792635			0.2
	RAT CONTROL 3	Artn-Rn01761472_g1	15.611634		-0.77616405	1.7125713			0.2
	RAT CONTROL 4	Artn-Rn01761472_g1	16.198559		-0.1892395	1.1401626			0.2
	RAT UVB 5	Artn-Rn01761472_g1	15.403323		-0.98447514	1.9785933			0.2
	RAT UVB 6	Artn-Rn01761472_g1	14.623347		-1.764451	3.3974469			0.2
	RAT CONTROL 5	Artn-Rn01761472_g1	16.702705		0.31490707	0.80390275			0.2
	RAT CONTROL 6	Artn-Rn01761472_g1	16.720423		0.33262444	0.7940906			0.2
	RAT UVB 7	Artn-Rn01761472_g1	14.544486		-1.8433123	3.5883293			0.2
	RAT UVB 8	Artn-Rn01761472_g1	16.161003		-0.2267952	1.1702325			0.2
	RAT CONTROL 7	Artn-Rn01761472_g1	17.183495		0.79569626	0.57606506			0.2
	RAT CONTROL 8	Artn-Rn01761472_g1	16.110044		-0.27775383	1.2123059			0.2
	RAT UVB 1	B2m-Rn00560865_m1	4.6980925		-2.3134937	4.970854			0.2
	RAT UVB 2	B2m-Rn00560865_m1	4.2253942		-2.786192	6.898066			0.2
	RAT CONTROL 1	B2m-Rn00560865_m1	7.011586		0.0	1.0			0.2
	RAT CONTROL 2	B2m-Rn00560865_m1	6.3845034		-0.6270828	1.544439			0.2
	RAT UVB 3	B2m-Rn00560865_m1	3.9721003		-3.039486	8.22198			0.2
	RAT UVB 4	B2m-Rn00560865_m1	5.963195		-1.0483913	2.0682225			0.2
	RAT CONTROL 3	B2m-Rn00560865_m1	6.225829		-0.78575706	1.7239968			0.2
	RAT CONTROL 4	B2m-Rn00560865_m1	6.752494		-0.25909233	1.1967256			0.2
	RAT UVB 5	B2m-Rn00560865_m1	5.871358		-1.1402283	2.204159			0.2
	RAT UVB 6	B2m-Rn00560865_m1	5.137145		-1.8744411	3.6665955			0.2
	RAT CONTROL 5	B2m-Rn00560865_m1	6.8658934		-0.14569283	1.1062617			0.2
	RAT CONTROL 6	B2m-Rn00560865_m1	6.767172		-0.24441433	1.1846118			0.2
	RAT UVB 7	B2m-Rn00560865_m1	4.7177534		-2.2938328	4.903571			0.2
	RAT UVB 8	B2m-Rn00560865_m1	5.460868		-1.5507183	2.9296296			0.2
	RAT CONTROL 7	B2m-Rn00560865_m1	5.8499384		-1.1616478	2.237128			0.2
	RAT CONTROL 8	B2m-Rn00560865_m1	6.2690544		-0.7425318	1.6731094			0.2
	RAT UVB 1	Bdnf-Rn01484928_m1	18.183426		-0.19826889	1.1473209			0.2
	RAT UVB 2	Bdnf-Rn01484928_m1	17.355991		-1.0257034	2.0359519			0.2
	RAT CONTROL 1	Bdnf-Rn01484928_m1	18.381695		0.0	1.0			0.2
	RAT CONTROL 2	Bdnf-Rn01484928_m1	19.804855		1.4231606	0.3728945			0.2
	RAT UVB 3	Bdnf-Rn01484928_m1	18.752907		0.371212	0.77313274			0.2
	RAT UVB 4	Bdnf-Rn01484928_m1	19.308357		0.92666245	0.526074			0.2
	RAT CONTROL 3	Bdnf-Rn01484928_m1	19.393154		1.0114594	0.49604422			0.2
	RAT CONTROL 4	Bdnf-Rn01484928_m1	26.018131		7.6364365	0.005025781			0.2
	RAT UVB 5	Bdnf-Rn01484928_m1	25.963097		7.581402	0.005221204			0.2
	RAT UVB 6	Bdnf-Rn01484928_m1	17.022926		-1.3587685	2.5646615			0.2
	RAT CONTROL 5	Bdnf-Rn01484928_m1	25.999348		7.617653	0.0050916434			0.2
	RAT CONTROL 6	Bdnf-Rn01484928_m1	24.97993		6.598236	0.010321267			0.2
	RAT UVB 7	Bdnf-Rn01484928_m1	18.936592		0.5548973	0.6807055			0.2
	RAT UVB 8	Bdnf-Rn01484928_m1	19.958359		1.576664	0.33525622			0.2
	RAT CONTROL 7	Bdnf-Rn01484928_m1	20.505058		2.1233635	0.2295112			0.2
	RAT CONTROL 8	Bdnf-Rn01484928_m1	22.63336		4.251665	0.0524954			0.2
	RAT UVB 1	Btc-Rn00673281_m1	13.367862		-2.2705536	4.8250823			0.2
	RAT UVB 2	Btc-Rn00673281_m1	17.056145		1.4177294	0.37430096			0.2
	RAT CONTROL 1	Btc-Rn00673281_m1	15.638415		0.0	1.0			0.2
	RAT CONTROL 2	Btc-Rn00673281_m1	12.013		-3.6254158	12.341243			0.2
	RAT UVB 3	Btc-Rn00673281_m1	16.458183		0.81976795	0.566533			0.2
	RAT UVB 4	Btc-Rn00673281_m1	19.305305		3.6668901	0.07873287			0.2
	RAT CONTROL 3	Btc-Rn00673281_m1	16.683376		1.044961	0.48465803			0.2
	RAT CONTROL 4	Btc-Rn00673281_m1	16.355396		0.71698093	0.60836923			0.2
	RAT UVB 5	Btc-Rn00673281_m1	16.924362		1.2859468	0.41010156			0.2
	RAT UVB 6	Btc-Rn00673281_m1	17.558289		1.9198732	0.26427773			0.2
	RAT CONTROL 5	Btc-Rn00673281_m1	22.199581		6.561166	0.010589911			0.2
	RAT CONTROL 6	Btc-Rn00673281_m1	18.758648		3.1202326	0.11500491			0.2
	RAT UVB 7	Btc-Rn00673281_m1	17.736137		2.097722	0.23362684			0.2
	RAT UVB 8	Btc-Rn00673281_m1	16.961578		1.323163	0.39965776			0.2
	RAT CONTROL 7	Btc-Rn00673281_m1	15.195239		-0.44317627	1.3595943			0.2
	RAT CONTROL 8	Btc-Rn00673281_m1	15.778805		0.14038944	0.9072742			0.2
	RAT UVB 1	C3-Rn00566466_m1	14.04535		-3.775199	13.691408			0.2
	RAT UVB 2	C3-Rn00566466_m1	13.769551		-4.0509977	16.575699			0.2
	RAT CONTROL 1	C3-Rn00566466_m1	17.820549		0.0	1.0			0.2
	RAT CONTROL 2	C3-Rn00566466_m1	17.711334		-0.10921478	1.078641			0.2
	RAT UVB 3	C3-Rn00566466_m1	12.985309		-4.8352404	28.546469			0.2
	RAT UVB 4	C3-Rn00566466_m1	15.81668		-2.003869	4.0107417			0.2
	RAT CONTROL 3	C3-Rn00566466_m1	18.1334		0.31285095	0.8050493			0.2
	RAT CONTROL 4	C3-Rn00566466_m1	18.649693		0.8291435	0.5628633			0.2
	RAT UVB 5	C3-Rn00566466_m1	16.481136		-1.3394127	2.5304828			0.2
	RAT UVB 6	C3-Rn00566466_m1	14.321601		-3.498948	11.305463			0.2
	RAT CONTROL 5	C3-Rn00566466_m1	18.620277		0.7997284	0.5744573			0.2
	RAT CONTROL 6	C3-Rn00566466_m1	17.351967		-0.46858215	1.3837489			0.2
	RAT UVB 7	C3-Rn00566466_m1	14.457259		-3.3632898	10.290847			0.2
	RAT UVB 8	C3-Rn00566466_m1	15.066672		-2.7538767	6.745272			0.2
	RAT CONTROL 7	C3-Rn00566466_m1	17.275902		-0.5446472	1.4586636			0.2
	RAT CONTROL 8	C3-Rn00566466_m1	18.6234		0.8028507	0.5732154			0.2
	RAT UVB 1	C5-Rn01436156_m1	15.382691		-5.818465	56.432926			0.2
	RAT UVB 2	C5-Rn01436156_m1	20.006508		-1.1946487	2.288891			0.2
	RAT CONTROL 1	C5-Rn01436156_m1	21.201157		0.0	1.0			0.2
	RAT CONTROL 2	C5-Rn01436156_m1	26.013		4.811844	0.035603333			0.2
	RAT UVB 3	C5-Rn01436156_m1	20.198437		-1.0027199	2.0037742			0.2
	RAT UVB 4	C5-Rn01436156_m1	19.924381		-1.2767754	2.422968			0.2
	RAT CONTROL 3	C5-Rn01436156_m1	18.798237		-2.4029198	5.2887244			0.2
	RAT CONTROL 4	C5-Rn01436156_m1	21.149647		-0.051509857	1.0363489			0.2
	RAT UVB 5	C5-Rn01436156_m1	19.465797		-1.7353592	3.329624			0.2
	RAT UVB 6	C5-Rn01436156_m1	18.572384		-2.6287727	6.184996			0.2
	RAT CONTROL 5	C5-Rn01436156_m1	25.999348		4.798191	0.03594186			0.2
	RAT CONTROL 6	C5-Rn01436156_m1	25.941933		4.740776	0.037401084			0.2
	RAT UVB 7	C5-Rn01436156_m1	20.309383		-0.8917732	1.8554553			0.2
	RAT UVB 8	C5-Rn01436156_m1	25.85817		4.657013	0.039636876			0.2
	RAT CONTROL 7	C5-Rn01436156_m1	20.864838		-0.33631897	1.2625312			0.2
	RAT CONTROL 8	C5-Rn01436156_m1	20.108557		-1.0925999	2.13258			0.2
	RAT UVB 1	Ccl1-Rn01752376_m1	18.372925		-1.4594231	2.7499838			0.2
	RAT UVB 2	Ccl1-Rn01752376_m1	18.841812		-0.99053574	1.9869227			0.2
	RAT CONTROL 1	Ccl1-Rn01752376_m1	19.832348		0.0	1.0			0.2
	RAT CONTROL 2	Ccl1-Rn01752376_m1	16.818115		-3.0142326	8.079313			0.2
	RAT UVB 3	Ccl1-Rn01752376_m1	18.694946		-1.1374016	2.1998446			0.2
	RAT UVB 4	Ccl1-Rn01752376_m1	19.133904		-0.69844437	1.6227541			0.2
	RAT CONTROL 3	Ccl1-Rn01752376_m1	17.594261		-2.2380867	4.71771			0.2
	RAT CONTROL 4	Ccl1-Rn01752376_m1	18.976353		-0.8559952	1.8100069			0.2
	RAT UVB 5	Ccl1-Rn01752376_m1	18.030064		-1.8022842	3.48772			0.2
	RAT UVB 6	Ccl1-Rn01752376_m1	17.575188		-2.2571602	4.7804956			0.2
	RAT CONTROL 5	Ccl1-Rn01752376_m1	18.322289		-1.5100594	2.8482175			0.2
	RAT CONTROL 6	Ccl1-Rn01752376_m1	25.941933		6.109585	0.014482106			0.2
	RAT UVB 7	Ccl1-Rn01752376_m1	18.50679		-1.3255577	2.5062976			0.2
	RAT UVB 8	Ccl1-Rn01752376_m1	18.839493		-0.9928551	1.9901195			0.2
	RAT CONTROL 7	Ccl1-Rn01752376_m1	18.06467		-1.7676773	3.4050531			0.2
	RAT CONTROL 8	Ccl1-Rn01752376_m1	17.165981		-2.6663666	6.348284			0.2
	RAT UVB 1	Ccl11-Rn00569995_m1	13.185529		-5.1467085	35.42531			0.2
	RAT UVB 2	Ccl11-Rn00569995_m1	15.330003		-3.0022345	8.0124			0.2
	RAT CONTROL 1	Ccl11-Rn00569995_m1	18.332237		0.0	1.0			0.2
	RAT CONTROL 2	Ccl11-Rn00569995_m1	19.4136		1.0813637	0.47258192			0.2
	RAT UVB 3	Ccl11-Rn00569995_m1	13.665534		-4.666703	25.399061			0.2
	RAT UVB 4	Ccl11-Rn00569995_m1	15.895061		-2.4371767	5.415808			0.2
	RAT CONTROL 3	Ccl11-Rn00569995_m1	19.103344		0.7711067	0.5859678			0.2
	RAT CONTROL 4	Ccl11-Rn00569995_m1	19.706505		1.3742676	0.3857485			0.2
	RAT UVB 5	Ccl11-Rn00569995_m1	16.311764		-2.0204735	4.0571694			0.2
	RAT UVB 6	Ccl11-Rn00569995_m1	16.15538		-2.176857	4.521674			0.2
	RAT CONTROL 5	Ccl11-Rn00569995_m1	19.500492		1.1682549	0.44495925			0.2
	RAT CONTROL 6	Ccl11-Rn00569995_m1	20.323254		1.9910164	0.2515616			0.2
	RAT UVB 7	Ccl11-Rn00569995_m1	14.043555		-4.288682	19.54438			0.2
	RAT UVB 8	Ccl11-Rn00569995_m1	14.796752		-3.5354853	11.595437			0.2
	RAT CONTROL 7	Ccl11-Rn00569995_m1	20.70663		2.3743935	0.19285741			0.2
	RAT CONTROL 8	Ccl11-Rn00569995_m1	19.305052		0.97281456	0.5095111			0.2
	RAT UVB 1	Ccl17-Rn00589290_m1	17.402687		-8.576725	381.8137			0.2
	RAT UVB 2	Ccl17-Rn00589290_m1	17.561592		-8.41782	341.99228			0.2
	RAT CONTROL 1	Ccl17-Rn00589290_m1	25.979412						0.2
	RAT CONTROL 2	Ccl17-Rn00589290_m1	18.723427		-7.2559853	152.85133			0.2
	RAT UVB 3	Ccl17-Rn00589290_m1	16.702454		-9.276958	620.3585			0.2
	RAT UVB 4	Ccl17-Rn00589290_m1	16.904373		-9.075039	539.3354			0.2
	RAT CONTROL 3	Ccl17-Rn00589290_m1	18.450687		-7.5287247	184.65962			0.2
	RAT CONTROL 4	Ccl17-Rn00589290_m1	19.803032		-6.17638	72.322876			0.2
	RAT UVB 5	Ccl17-Rn00589290_m1	18.329067		-7.650345	200.90155			0.2
	RAT UVB 6	Ccl17-Rn00589290_m1	17.286743		-8.692669	413.76532			0.2
	RAT CONTROL 5	Ccl17-Rn00589290_m1	19.641068		-6.3383446	80.91552			0.2
	RAT CONTROL 6	Ccl17-Rn00589290_m1	17.766317		-8.213095	296.74805			0.2
	RAT UVB 7	Ccl17-Rn00589290_m1	16.89468		-9.084732	542.97125			0.2
	RAT UVB 8	Ccl17-Rn00589290_m1	18.810352		-7.1690598	143.91367			0.2
	RAT CONTROL 7	Ccl17-Rn00589290_m1	18.232723		-7.746689	214.77599			0.2
	RAT CONTROL 8	Ccl17-Rn00589290_m1	18.847872		-7.1315403	140.21922			0.2
	RAT UVB 1	Ccl19-Rn01439563_m1	15.392129		-4.321204	19.989967			0.2
	RAT UVB 2	Ccl19-Rn01439563_m1	15.411168		-4.302165	19.727894			0.2
	RAT CONTROL 1	Ccl19-Rn01439563_m1	19.713333		0.0	1.0			0.2
	RAT CONTROL 2	Ccl19-Rn01439563_m1	17.057755		-2.6555786	6.3009906			0.2
	RAT UVB 3	Ccl19-Rn01439563_m1	14.344132		-5.3692007	41.332386			0.2
	RAT UVB 4	Ccl19-Rn01439563_m1	16.084114		-3.629219	12.37382			0.2
	RAT CONTROL 3	Ccl19-Rn01439563_m1	18.103561		-1.6097717	3.0520356			0.2
	RAT CONTROL 4	Ccl19-Rn01439563_m1	18.450336		-1.2629967	2.3999372			0.2
	RAT UVB 5	Ccl19-Rn01439563_m1	15.331405		-4.3819284	20.84932			0.2
	RAT UVB 6	Ccl19-Rn01439563_m1	14.6394415		-5.0738916	33.681667			0.2
	RAT CONTROL 5	Ccl19-Rn01439563_m1	18.290344		-1.4229889	2.6814046			0.2
	RAT CONTROL 6	Ccl19-Rn01439563_m1	16.977837		-2.7354965	6.6598816			0.2
	RAT UVB 7	Ccl19-Rn01439563_m1	14.294679		-5.4186544	42.77377			0.2
	RAT UVB 8	Ccl19-Rn01439563_m1	15.581063		-4.13227	17.536268			0.2
	RAT CONTROL 7	Ccl19-Rn01439563_m1	16.314056		-3.3992767	10.550773			0.2
	RAT CONTROL 8	Ccl19-Rn01439563_m1	16.603382		-3.109951	8.633533			0.2
	RAT UVB 1	Ccl2-Rn00580555_m1	9.168057		-5.511034	45.60228			0.2
	RAT UVB 2	Ccl2-Rn00580555_m1	8.264945		-6.4141464	85.28065			0.2
	RAT CONTROL 1	Ccl2-Rn00580555_m1	14.679091		0.0	1.0			0.2
	RAT CONTROL 2	Ccl2-Rn00580555_m1	13.4512415		-1.22785	2.3421767			0.2
	RAT UVB 3	Ccl2-Rn00580555_m1	7.905427		-6.7736645	109.41483			0.2
	RAT UVB 4	Ccl2-Rn00580555_m1	11.54004		-3.1390514	8.809447			0.2
	RAT CONTROL 3	Ccl2-Rn00580555_m1	14.717723		0.03863144	0.97357804			0.2
	RAT CONTROL 4	Ccl2-Rn00580555_m1	15.75504		1.0759487	0.474359			0.2
	RAT UVB 5	Ccl2-Rn00580555_m1	13.412639		-1.2664528	2.4056933			0.2
	RAT UVB 6	Ccl2-Rn00580555_m1	10.539224		-4.139868	17.628866			0.2
	RAT CONTROL 5	Ccl2-Rn00580555_m1	15.96178		1.2826881	0.41102892			0.2
	RAT CONTROL 6	Ccl2-Rn00580555_m1	15.845797		1.1667051	0.4454375			0.2
	RAT UVB 7	Ccl2-Rn00580555_m1	10.916152		-3.7629395	13.575557			0.2
	RAT UVB 8	Ccl2-Rn00580555_m1	10.805858		-3.8732338	14.654114			0.2
	RAT CONTROL 7	Ccl2-Rn00580555_m1	15.997935		1.3188438	0.40085605			0.2
	RAT CONTROL 8	Ccl2-Rn00580555_m1	15.868664		1.1895723	0.4384328			0.2
	RAT UVB 1	Ccl20-Rn00570287_m1	16.001022		1.2702913	0.41457605			0.2
	RAT UVB 2	Ccl20-Rn00570287_m1	15.143218		0.41248703	0.75132704			0.2
	RAT CONTROL 1	Ccl20-Rn00570287_m1	14.730731		0.0	1.0			0.2
	RAT CONTROL 2	Ccl20-Rn00570287_m1	15.78444		1.053709	0.4817281			0.2
	RAT UVB 3	Ccl20-Rn00570287_m1	13.479896		-1.2508354	2.379792			0.2
	RAT UVB 4	Ccl20-Rn00570287_m1	16.830433		2.099702	0.23330645			0.2
	RAT CONTROL 3	Ccl20-Rn00570287_m1	16.104668		1.3739367	0.385837			0.2
	RAT CONTROL 4	Ccl20-Rn00570287_m1	16.595757		1.8650255	0.27451834			0.2
	RAT UVB 5	Ccl20-Rn00570287_m1	18.273205		3.5424738	0.08582407			0.2
	RAT UVB 6	Ccl20-Rn00570287_m1	16.415474		1.6847429	0.31105834			0.2
	RAT CONTROL 5	Ccl20-Rn00570287_m1	15.36181		0.6310787	0.6456934			0.2
	RAT CONTROL 6	Ccl20-Rn00570287_m1	16.928232		2.1975012	0.21801493			0.2
	RAT UVB 7	Ccl20-Rn00570287_m1	17.976059		3.245328	0.105453			0.2
	RAT UVB 8	Ccl20-Rn00570287_m1	16.636642		1.9059114	0.2668477			0.2
	RAT CONTROL 7	Ccl20-Rn00570287_m1	17.576416		2.845685	0.13911164			0.2
	RAT CONTROL 8	Ccl20-Rn00570287_m1	14.407022		-0.32370853	1.2515436			0.2
	RAT UVB 1	Ccl21b-Rn01764651_g1	11.213862		-1.1909599	2.283046			0.2
	RAT UVB 2	Ccl21b-Rn01764651_g1	12.016879		-0.38794327	1.3085266			0.2
	RAT CONTROL 1	Ccl21b-Rn01764651_g1	12.404822		0.0	1.0			0.2
	RAT CONTROL 2	Ccl21b-Rn01764651_g1	11.523816		-0.88100624	1.8416593			0.2
	RAT UVB 3	Ccl21b-Rn01764651_g1	10.646802		-1.7580204	3.382337			0.2
	RAT UVB 4	Ccl21b-Rn01764651_g1	12.042039		-0.36278343	1.2859044			0.2
	RAT CONTROL 3	Ccl21b-Rn01764651_g1	11.977223		-0.42759895	1.3449932			0.2
	RAT CONTROL 4	Ccl21b-Rn01764651_g1	13.145484		0.7406616	0.59846485			0.2
	RAT UVB 5	Ccl21b-Rn01764651_g1	11.340884		-1.0639381	2.0906305			0.2
	RAT UVB 6	Ccl21b-Rn01764651_g1	11.909287		-0.4955349	1.4098433			0.2
	RAT CONTROL 5	Ccl21b-Rn01764651_g1	12.8714		0.46657753	0.7236793			0.2
	RAT CONTROL 6	Ccl21b-Rn01764651_g1	12.991293		0.5864706	0.66597015			0.2
	RAT UVB 7	Ccl21b-Rn01764651_g1	11.326272		-1.0785503	2.111913			0.2
	RAT UVB 8	Ccl21b-Rn01764651_g1	12.537555		0.13273239	0.91210234			0.2
	RAT CONTROL 7	Ccl21b-Rn01764651_g1	11.915065		-0.48975754	1.4042089			0.2
	RAT CONTROL 8	Ccl21b-Rn01764651_g1	11.698433		-0.7063894	1.6317154			0.2
	RAT UVB 1	Ccl22-Rn01536591_m1	13.169087		1.0078888	0.49727342			0.2
	RAT UVB 2	Ccl22-Rn01536591_m1	13.319259		1.1580601	0.4481147			0.2
	RAT CONTROL 1	Ccl22-Rn01536591_m1	12.161199		0.0	1.0			0.2
	RAT CONTROL 2	Ccl22-Rn01536591_m1	11.417033		-0.7441654	1.6750051			0.2
	RAT UVB 3	Ccl22-Rn01536591_m1	12.896394		0.73519516	0.60073674			0.2
	RAT UVB 4	Ccl22-Rn01536591_m1	14.792165		2.6309662	0.16143595			0.2
	RAT CONTROL 3	Ccl22-Rn01536591_m1	11.931388		-0.22981071	1.1726811			0.2
	RAT CONTROL 4	Ccl22-Rn01536591_m1	12.577907		0.416708	0.7491321			0.2
	RAT UVB 5	Ccl22-Rn01536591_m1	13.065145		0.9039459	0.53442305			0.2
	RAT UVB 6	Ccl22-Rn01536591_m1	14.075557		1.9143581	0.26528993			0.2
	RAT CONTROL 5	Ccl22-Rn01536591_m1	12.53752		0.3763218	0.7703993			0.2
	RAT CONTROL 6	Ccl22-Rn01536591_m1	11.992125		-0.16907406	1.1243366			0.2
	RAT UVB 7	Ccl22-Rn01536591_m1	13.543111		1.3819122	0.38370988			0.2
	RAT UVB 8	Ccl22-Rn01536591_m1	14.4815035		2.3203049	0.20022516			0.2
	RAT CONTROL 7	Ccl22-Rn01536591_m1	11.592673		-0.5685253	1.483007			0.2
	RAT CONTROL 8	Ccl22-Rn01536591_m1	10.949013		-1.2121859	2.316884			0.2
	RAT UVB 1	Ccl24-Rn01481451_m1	14.381175		-2.236722	4.713249			0.2
	RAT UVB 2	Ccl24-Rn01481451_m1	16.24812		-0.36977768	1.2921537			0.2
	RAT CONTROL 1	Ccl24-Rn01481451_m1	16.617897		0.0	1.0			0.2
	RAT CONTROL 2	Ccl24-Rn01481451_m1	16.976017		0.35811996	0.7801806			0.2
	RAT UVB 3	Ccl24-Rn01481451_m1	14.244664		-2.3732328	5.1810083			0.2
	RAT UVB 4	Ccl24-Rn01481451_m1	16.104984		-0.51291275	1.4269282			0.2
	RAT CONTROL 3	Ccl24-Rn01481451_m1	16.948326		0.33042908	0.7952999			0.2
	RAT CONTROL 4	Ccl24-Rn01481451_m1	17.36058		0.7426834	0.59762675			0.2
	RAT UVB 5	Ccl24-Rn01481451_m1	15.233254		-1.3846426	2.6110725			0.2
	RAT UVB 6	Ccl24-Rn01481451_m1	15.581178		-1.0367193	2.051557			0.2
	RAT CONTROL 5	Ccl24-Rn01481451_m1	17.096222		0.4783249	0.7178106			0.2
	RAT CONTROL 6	Ccl24-Rn01481451_m1	16.489513		-0.12838364	1.0930684			0.2
	RAT UVB 7	Ccl24-Rn01481451_m1	15.49438		-1.123517	2.1787748			0.2
	RAT UVB 8	Ccl24-Rn01481451_m1	16.083115		-0.5347824	1.4487237			0.2
	RAT CONTROL 7	Ccl24-Rn01481451_m1	17.009499		0.39160156	0.7622829			0.2
	RAT CONTROL 8	Ccl24-Rn01481451_m1	17.023443		0.4055462	0.7549504			0.2
	RAT UVB 1	Ccl25-Rn01403351_m1	25.978928						0.2
	RAT UVB 2	Ccl25-Rn01403351_m1	19.550922		-6.4284897	86.13273			0.2
	RAT CONTROL 1	Ccl25-Rn01403351_m1	25.979412						0.2
	RAT CONTROL 2	Ccl25-Rn01403351_m1	26.013						0.2
	RAT UVB 3	Ccl25-Rn01403351_m1	26.095425						0.2
	RAT UVB 4	Ccl25-Rn01403351_m1	26.043053						0.2
	RAT CONTROL 3	Ccl25-Rn01403351_m1	26.084057						0.2
	RAT CONTROL 4	Ccl25-Rn01403351_m1	26.018131						0.2
	RAT UVB 5	Ccl25-Rn01403351_m1	21.086105		-4.8933067	29.718857			0.2
	RAT UVB 6	Ccl25-Rn01403351_m1	22.34608		-3.6333313	12.409141			0.2
	RAT CONTROL 5	Ccl25-Rn01403351_m1	25.999348						0.2
	RAT CONTROL 6	Ccl25-Rn01403351_m1	20.409027		-5.570385	47.517433			0.2
	RAT UVB 7	Ccl25-Rn01403351_m1	26.02591						0.2
	RAT UVB 8	Ccl25-Rn01403351_m1	25.85817						0.2
	RAT CONTROL 7	Ccl25-Rn01403351_m1	26.24437						0.2
	RAT CONTROL 8	Ccl25-Rn01403351_m1	20.575758		-5.403654	42.331337			0.2
	RAT UVB 1	Ccl26-Rn01481484_m1	25.978928						0.2
	RAT UVB 2	Ccl26-Rn01481484_m1	21.444443		-4.5349693	23.18258			0.2
	RAT CONTROL 1	Ccl26-Rn01481484_m1	25.979412						0.2
	RAT CONTROL 2	Ccl26-Rn01481484_m1	26.013						0.2
	RAT UVB 3	Ccl26-Rn01481484_m1	26.095425						0.2
	RAT UVB 4	Ccl26-Rn01481484_m1	26.043053						0.2
	RAT CONTROL 3	Ccl26-Rn01481484_m1	26.084057						0.2
	RAT CONTROL 4	Ccl26-Rn01481484_m1	26.018131						0.2
	RAT UVB 5	Ccl26-Rn01481484_m1	25.963097						0.2
	RAT UVB 6	Ccl26-Rn01481484_m1	26.119904						0.2
	RAT CONTROL 5	Ccl26-Rn01481484_m1	25.999348						0.2
	RAT CONTROL 6	Ccl26-Rn01481484_m1	25.941933						0.2
	RAT UVB 7	Ccl26-Rn01481484_m1	26.02591						0.2
	RAT UVB 8	Ccl26-Rn01481484_m1	25.85817						0.2
	RAT CONTROL 7	Ccl26-Rn01481484_m1	26.24437						0.2
	RAT CONTROL 8	Ccl26-Rn01481484_m1	26.133726						0.2
	RAT UVB 1	Ccl27-Rn01437037_m1	25.978928						0.2
	RAT UVB 2	Ccl27-Rn01437037_m1	23.789253		-2.1901588	4.563557			0.2
	RAT CONTROL 1	Ccl27-Rn01437037_m1	25.979412						0.2
	RAT CONTROL 2	Ccl27-Rn01437037_m1	26.013						0.2
	RAT UVB 3	Ccl27-Rn01437037_m1	26.095425						0.2
	RAT UVB 4	Ccl27-Rn01437037_m1	26.043053						0.2
	RAT CONTROL 3	Ccl27-Rn01437037_m1	22.940434		-3.0389786	8.2190895			0.2
	RAT CONTROL 4	Ccl27-Rn01437037_m1	26.018131						0.2
	RAT UVB 5	Ccl27-Rn01437037_m1	25.963097						0.2
	RAT UVB 6	Ccl27-Rn01437037_m1	23.150936		-2.828476	7.103234			0.2
	RAT CONTROL 5	Ccl27-Rn01437037_m1	25.999348						0.2
	RAT CONTROL 6	Ccl27-Rn01437037_m1	22.08844		-3.8909721	14.8354025			0.2
	RAT UVB 7	Ccl27-Rn01437037_m1	22.055676		-3.9237366	15.176178			0.2
	RAT UVB 8	Ccl27-Rn01437037_m1	25.85817						0.2
	RAT CONTROL 7	Ccl27-Rn01437037_m1	26.24437						0.2
	RAT CONTROL 8	Ccl27-Rn01437037_m1	26.133726						0.2
	RAT UVB 1	Ccl28-Rn00586715_m1	25.978928						0.2
	RAT UVB 2	Ccl28-Rn00586715_m1	26.207745						0.2
	RAT CONTROL 1	Ccl28-Rn00586715_m1	25.979412						0.2
	RAT CONTROL 2	Ccl28-Rn00586715_m1	26.013						0.2
	RAT UVB 3	Ccl28-Rn00586715_m1	26.095425						0.2
	RAT UVB 4	Ccl28-Rn00586715_m1	26.043053						0.2
	RAT CONTROL 3	Ccl28-Rn00586715_m1	26.084057						0.2
	RAT CONTROL 4	Ccl28-Rn00586715_m1	26.018131						0.2
	RAT UVB 5	Ccl28-Rn00586715_m1	25.963097						0.2
	RAT UVB 6	Ccl28-Rn00586715_m1	26.119904						0.2
	RAT CONTROL 5	Ccl28-Rn00586715_m1	25.999348						0.2
	RAT CONTROL 6	Ccl28-Rn00586715_m1	25.941933						0.2
	RAT UVB 7	Ccl28-Rn00586715_m1	26.02591						0.2
	RAT UVB 8	Ccl28-Rn00586715_m1	25.85817						0.2
	RAT CONTROL 7	Ccl28-Rn00586715_m1	26.24437						0.2
	RAT CONTROL 8	Ccl28-Rn00586715_m1	20.557215		-5.4221973	42.87894			0.2
	RAT UVB 1	Ccl3-Rn00564660_m1	18.093826		-3.929409	15.235966			0.2
	RAT UVB 2	Ccl3-Rn00564660_m1	16.740795		-5.28244	38.92001			0.2
	RAT CONTROL 1	Ccl3-Rn00564660_m1	22.023235		0.0	1.0			0.2
	RAT CONTROL 2	Ccl3-Rn00564660_m1	20.802082		-1.2211533	2.33133			0.2
	RAT UVB 3	Ccl3-Rn00564660_m1	17.163883		-4.859352	29.027575			0.2
	RAT UVB 4	Ccl3-Rn00564660_m1	17.888214		-4.135021	17.569744			0.2
	RAT CONTROL 3	Ccl3-Rn00564660_m1	22.001328		-0.021907806	1.0153012			0.2
	RAT CONTROL 4	Ccl3-Rn00564660_m1	21.00373		-1.0195045	2.0272226			0.2
	RAT UVB 5	Ccl3-Rn00564660_m1	22.624512		0.6012764	0.6591705			0.2
	RAT UVB 6	Ccl3-Rn00564660_m1	17.012878		-5.010357	32.23055			0.2
	RAT CONTROL 5	Ccl3-Rn00564660_m1	22.940914		0.91767883	0.52936006			0.2
	RAT CONTROL 6	Ccl3-Rn00564660_m1	22.618061		0.59482574	0.6621244			0.2
	RAT UVB 7	Ccl3-Rn00564660_m1	18.168526		-3.8547096	14.467158			0.2
	RAT UVB 8	Ccl3-Rn00564660_m1	18.329853		-3.6933823	12.936562			0.2
	RAT CONTROL 7	Ccl3-Rn00564660_m1	22.630375		0.6071396	0.65649706			0.2
	RAT CONTROL 8	Ccl3-Rn00564660_m1	21.411463		-0.61177254	1.5281355			0.2
	RAT UVB 1	Ccl4-Rn00587826_m1	12.471841		-6.1532164	71.17094			0.2
	RAT UVB 2	Ccl4-Rn00587826_m1	11.746022		-6.879035	117.70526			0.2
	RAT CONTROL 1	Ccl4-Rn00587826_m1	18.625057		0.0	1.0			0.2
	RAT CONTROL 2	Ccl4-Rn00587826_m1	17.300877		-1.3241806	2.5039062			0.2
	RAT UVB 3	Ccl4-Rn00587826_m1	12.434754		-6.190303	73.02421			0.2
	RAT UVB 4	Ccl4-Rn00587826_m1	13.417552		-5.207505	36.95007			0.2
	RAT CONTROL 3	Ccl4-Rn00587826_m1	18.249096		-0.3759613	1.297704			0.2
	RAT CONTROL 4	Ccl4-Rn00587826_m1	16.902462		-1.7225952	3.3002956			0.2
	RAT UVB 5	Ccl4-Rn00587826_m1	16.621418		-2.0036392	4.0101027			0.2
	RAT UVB 6	Ccl4-Rn00587826_m1	12.583804		-6.041253	65.85646			0.2
	RAT CONTROL 5	Ccl4-Rn00587826_m1	18.49501		-0.13004684	1.0943292			0.2
	RAT CONTROL 6	Ccl4-Rn00587826_m1	20.69526		2.0702019	0.23812617			0.2
	RAT UVB 7	Ccl4-Rn00587826_m1	13.106618		-5.5184393	45.836956			0.2
	RAT UVB 8	Ccl4-Rn00587826_m1	13.982556		-4.642501	24.976524			0.2
	RAT CONTROL 7	Ccl4-Rn00587826_m1	18.429916		-0.19514084	1.144836			0.2
	RAT CONTROL 8	Ccl4-Rn00587826_m1	17.928198		-0.69685936	1.6209722			0.2
	RAT UVB 1	Ccl5-Rn00579590_m1	16.205956		-2.8914413	7.420114			0.2
	RAT UVB 2	Ccl5-Rn00579590_m1	13.868203		-5.2291937	37.50975			0.2
	RAT CONTROL 1	Ccl5-Rn00579590_m1	19.097397		0.0	1.0			0.2
	RAT CONTROL 2	Ccl5-Rn00579590_m1	17.787579		-1.3098183	2.479103			0.2
	RAT UVB 3	Ccl5-Rn00579590_m1	15.101506		-3.9958906	15.954491			0.2
	RAT UVB 4	Ccl5-Rn00579590_m1	16.801392		-2.2960052	4.9109607			0.2
	RAT CONTROL 3	Ccl5-Rn00579590_m1	26.084057		6.98666	0.007885074			0.2
	RAT CONTROL 4	Ccl5-Rn00579590_m1	17.987312		-1.1100845	2.158583			0.2
	RAT UVB 5	Ccl5-Rn00579590_m1	19.114243		0.016845703	0.98839134			0.2
	RAT UVB 6	Ccl5-Rn00579590_m1	16.236164		-2.8612328	7.2663593			0.2
	RAT CONTROL 5	Ccl5-Rn00579590_m1	20.34008		1.2426834	0.4225859			0.2
	RAT CONTROL 6	Ccl5-Rn00579590_m1	18.267803		-0.82959366	1.7771847			0.2
	RAT UVB 7	Ccl5-Rn00579590_m1	15.825868		-3.2715292	9.6566925			0.2
	RAT UVB 8	Ccl5-Rn00579590_m1	16.360077		-2.73732	6.6683044			0.2
	RAT CONTROL 7	Ccl5-Rn00579590_m1	16.978516		-2.1188812	4.3435698			0.2
	RAT CONTROL 8	Ccl5-Rn00579590_m1	20.371412		1.2740154	0.41350725			0.2
	RAT UVB 1	Ccl6-Rn01456402_g1	10.154281		-3.4874878	11.216011			0.2
	RAT UVB 2	Ccl6-Rn01456402_g1	11.003463		-2.6383057	6.2260003			0.2
	RAT CONTROL 1	Ccl6-Rn01456402_g1	13.641768		0.0	1.0			0.2
	RAT CONTROL 2	Ccl6-Rn01456402_g1	13.453971		-0.18779755	1.1390235			0.2
	RAT UVB 3	Ccl6-Rn01456402_g1	10.562686		-3.0790825	8.450768			0.2
	RAT UVB 4	Ccl6-Rn01456402_g1	11.345767		-2.2960014	4.910948			0.2
	RAT CONTROL 3	Ccl6-Rn01456402_g1	14.073253		0.43148422	0.74149853			0.2
	RAT CONTROL 4	Ccl6-Rn01456402_g1	14.059669		0.4179001	0.74851334			0.2
	RAT UVB 5	Ccl6-Rn01456402_g1	13.329125		-0.31264305	1.2419809			0.2
	RAT UVB 6	Ccl6-Rn01456402_g1	11.098815		-2.5429535	5.8278084			0.2
	RAT CONTROL 5	Ccl6-Rn01456402_g1	13.642684		9.1552734E-4	0.9993656			0.2
	RAT CONTROL 6	Ccl6-Rn01456402_g1	13.129736		-0.5120325	1.4260578			0.2
	RAT UVB 7	Ccl6-Rn01456402_g1	10.34201		-3.299759	9.847509			0.2
	RAT UVB 8	Ccl6-Rn01456402_g1	12.125379		-1.5163898	2.8607428			0.2
	RAT CONTROL 7	Ccl6-Rn01456402_g1	13.146749		-0.4950199	1.4093403			0.2
	RAT CONTROL 8	Ccl6-Rn01456402_g1	13.917788		0.2760191	0.82586676			0.2
	RAT UVB 1	Ccl7-Rn01467286_m1	9.98718		-4.9631386	31.192745			0.2
	RAT UVB 2	Ccl7-Rn01467286_m1	9.235877		-5.7144413	52.507126			0.2
	RAT CONTROL 1	Ccl7-Rn01467286_m1	14.950318		0.0	1.0			0.2
	RAT CONTROL 2	Ccl7-Rn01467286_m1	14.332854		-0.61746407	1.5341761			0.2
	RAT UVB 3	Ccl7-Rn01467286_m1	8.3959		-6.5544186	93.98891			0.2
	RAT UVB 4	Ccl7-Rn01467286_m1	12.071198		-2.8791199	7.357012			0.2
	RAT CONTROL 3	Ccl7-Rn01467286_m1	14.405471		-0.5448475	1.4588661			0.2
	RAT CONTROL 4	Ccl7-Rn01467286_m1	16.222752		1.2724333	0.413961			0.2
	RAT UVB 5	Ccl7-Rn01467286_m1	13.025519		-1.924799	3.7968395			0.2
	RAT UVB 6	Ccl7-Rn01467286_m1	11.360543		-3.589775	12.040097			0.2
	RAT CONTROL 5	Ccl7-Rn01467286_m1	16.870869		1.9205503	0.26415372			0.2
	RAT CONTROL 6	Ccl7-Rn01467286_m1	16.02414		1.0738211	0.47505912			0.2
	RAT UVB 7	Ccl7-Rn01467286_m1	11.442527		-3.5077915	11.374975			0.2
	RAT UVB 8	Ccl7-Rn01467286_m1	11.063382		-3.8869362	14.793958			0.2
	RAT CONTROL 7	Ccl7-Rn01467286_m1	16.52937		1.579051	0.334702			0.2
	RAT CONTROL 8	Ccl7-Rn01467286_m1	16.628853		1.6785345	0.3123998			0.2
	RAT UVB 1	Ccl9-Rn01471276_m1	14.614547		-4.2284937	18.745777			0.2
	RAT UVB 2	Ccl9-Rn01471276_m1	12.859975		-5.9830656	63.25316			0.2
	RAT CONTROL 1	Ccl9-Rn01471276_m1	18.84304		0.0	1.0			0.2
	RAT CONTROL 2	Ccl9-Rn01471276_m1	18.046955		-0.79608536	1.7363832			0.2
	RAT UVB 3	Ccl9-Rn01471276_m1	13.693776		-5.1492643	35.48812			0.2
	RAT UVB 4	Ccl9-Rn01471276_m1	14.241811		-4.6012297	24.272144			0.2
	RAT CONTROL 3	Ccl9-Rn01471276_m1	18.425667		-0.41737366	1.3354942			0.2
	RAT CONTROL 4	Ccl9-Rn01471276_m1	17.716007		-1.1270332	2.1840913			0.2
	RAT UVB 5	Ccl9-Rn01471276_m1	16.327038		-2.5160027	5.7199507			0.2
	RAT UVB 6	Ccl9-Rn01471276_m1	13.63273		-5.210311	37.022			0.2
	RAT CONTROL 5	Ccl9-Rn01471276_m1	17.460514		-1.3825264	2.6072454			0.2
	RAT CONTROL 6	Ccl9-Rn01471276_m1	18.53732		-0.30572128	1.2360364			0.2
	RAT UVB 7	Ccl9-Rn01471276_m1	13.414214		-5.4288263	43.076416			0.2
	RAT UVB 8	Ccl9-Rn01471276_m1	15.408517		-3.4345236	10.811716			0.2
	RAT CONTROL 7	Ccl9-Rn01471276_m1	17.451439		-1.3916016	2.6236978			0.2
	RAT CONTROL 8	Ccl9-Rn01471276_m1	18.095903		-0.74713707	1.6784587			0.2
	RAT UVB 1	Csf1-Rn00576849_m1	9.626298		-3.989563	15.884667			0.2
	RAT UVB 2	Csf1-Rn00576849_m1	9.9945		-3.6213608	12.306603			0.2
	RAT CONTROL 1	Csf1-Rn00576849_m1	13.615861		0.0	1.0			0.2
	RAT CONTROL 2	Csf1-Rn00576849_m1	13.3267565		-0.28910446	1.2218816			0.2
	RAT UVB 3	Csf1-Rn00576849_m1	8.934941		-4.6809196	25.650581			0.2
	RAT UVB 4	Csf1-Rn00576849_m1	10.56149		-3.0543709	8.307249			0.2
	RAT CONTROL 3	Csf1-Rn00576849_m1	12.867969		-0.7478924	1.6793377			0.2
	RAT CONTROL 4	Csf1-Rn00576849_m1	13.540977		-0.074884415	1.0532767			0.2
	RAT UVB 5	Csf1-Rn00576849_m1	11.558139		-2.057722	4.1632843			0.2
	RAT UVB 6	Csf1-Rn00576849_m1	9.836915		-3.778946	13.727014			0.2
	RAT CONTROL 5	Csf1-Rn00576849_m1	12.936383		-0.6794777	1.6015599			0.2
	RAT CONTROL 6	Csf1-Rn00576849_m1	13.0831375		-0.5327234	1.4466575			0.2
	RAT UVB 7	Csf1-Rn00576849_m1	9.5025835		-4.1132774	17.306925			0.2
	RAT UVB 8	Csf1-Rn00576849_m1	10.398677		-3.217184	9.299699			0.2
	RAT CONTROL 7	Csf1-Rn00576849_m1	13.777905		0.16204453	0.8937576			0.2
	RAT CONTROL 8	Csf1-Rn00576849_m1	13.466055		-0.14980602	1.1094203			0.2
	RAT UVB 1	Csf2-Rn01456851_m1	20.794575		0.027778625	0.9809295			0.2
	RAT UVB 2	Csf2-Rn01456851_m1	17.75101		-3.0157852	8.088013			0.2
	RAT CONTROL 1	Csf2-Rn01456851_m1	20.766796		0.0	1.0			0.2
	RAT CONTROL 2	Csf2-Rn01456851_m1	26.013		5.2462044	0.02634724			0.2
	RAT UVB 3	Csf2-Rn01456851_m1	17.857155		-2.9096413	7.514313			0.2
	RAT UVB 4	Csf2-Rn01456851_m1	19.505558		-1.2612381	2.3970137			0.2
	RAT CONTROL 3	Csf2-Rn01456851_m1	26.084057		5.3172607	0.02508101			0.2
	RAT CONTROL 4	Csf2-Rn01456851_m1	26.018131		5.251335	0.026253706			0.2
	RAT UVB 5	Csf2-Rn01456851_m1	25.963097		5.1963005	0.027274555			0.2
	RAT UVB 6	Csf2-Rn01456851_m1	25.046783		4.2799873	0.05147489			0.2
	RAT CONTROL 5	Csf2-Rn01456851_m1	22.517647		1.7508507	0.29712653			0.2
	RAT CONTROL 6	Csf2-Rn01456851_m1	25.941933		5.1751366	0.027677614			0.2
	RAT UVB 7	Csf2-Rn01456851_m1	19.748173		-1.0186234	2.0259848			0.2
	RAT UVB 8	Csf2-Rn01456851_m1	20.36119		-0.40560532	1.3246446			0.2
	RAT CONTROL 7	Csf2-Rn01456851_m1	20.965504		0.19870758	0.8713308			0.2
	RAT CONTROL 8	Csf2-Rn01456851_m1	20.060308		-0.70648766	1.6318265			0.2
	RAT UVB 1	Csf3-Rn00567344_m1	13.357642		-5.4571238	43.92967			0.2
	RAT UVB 2	Csf3-Rn00567344_m1	12.515588		-6.299178	78.74837			0.2
	RAT CONTROL 1	Csf3-Rn00567344_m1	18.814766		0.0	1.0			0.2
	RAT CONTROL 2	Csf3-Rn00567344_m1	16.847347		-1.9674187	3.9106777			0.2
	RAT UVB 3	Csf3-Rn00567344_m1	12.408057		-6.4067087	84.84212			0.2
	RAT UVB 4	Csf3-Rn00567344_m1	14.741782		-4.0729837	16.830238			0.2
	RAT CONTROL 3	Csf3-Rn00567344_m1	18.474304		-0.34046173	1.2661618			0.2
	RAT CONTROL 4	Csf3-Rn00567344_m1	21.93185		3.1170845	0.11525614			0.2
	RAT UVB 5	Csf3-Rn00567344_m1	23.060726		4.24596	0.052703395			0.2
	RAT UVB 6	Csf3-Rn00567344_m1	14.356866		-4.4579	21.976658			0.2
	RAT CONTROL 5	Csf3-Rn00567344_m1	20.034904		1.2201385	0.4292415			0.2
	RAT CONTROL 6	Csf3-Rn00567344_m1	25.941933		7.1271667	0.0071533425			0.2
	RAT UVB 7	Csf3-Rn00567344_m1	14.774833		-4.039933	16.44906			0.2
	RAT UVB 8	Csf3-Rn00567344_m1	15.505992		-3.308774	9.909237			0.2
	RAT CONTROL 7	Csf3-Rn00567344_m1	18.422718		-0.39204788	1.3122548			0.2
	RAT CONTROL 8	Csf3-Rn00567344_m1	18.6379		-0.17686653	1.1304259			0.2
	RAT UVB 1	Cx3cl1-Rn00593186_m1	13.889127		0.04514885	0.9691898			0.2
	RAT UVB 2	Cx3cl1-Rn00593186_m1	13.969081		0.125103	0.9169386			0.2
	RAT CONTROL 1	Cx3cl1-Rn00593186_m1	13.843978		0.0	1.0			0.2
	RAT CONTROL 2	Cx3cl1-Rn00593186_m1	14.054223		0.21024513	0.8643904			0.2
	RAT UVB 3	Cx3cl1-Rn00593186_m1	13.197219		-0.64675903	1.5656471			0.2
	RAT UVB 4	Cx3cl1-Rn00593186_m1	13.907712		0.063734055	0.9567845			0.2
	RAT CONTROL 3	Cx3cl1-Rn00593186_m1	13.341296		-0.50268173	1.4168448			0.2
	RAT CONTROL 4	Cx3cl1-Rn00593186_m1	14.352401		0.50842285	0.70299053			0.2
	RAT UVB 5	Cx3cl1-Rn00593186_m1	13.831082		-0.012895584	1.0089786			0.2
	RAT UVB 6	Cx3cl1-Rn00593186_m1	13.615827		-0.22815132	1.1713331			0.2
	RAT CONTROL 5	Cx3cl1-Rn00593186_m1	13.966035		0.12205696	0.9188766			0.2
	RAT CONTROL 6	Cx3cl1-Rn00593186_m1	13.667059		-0.17691898	1.130467			0.2
	RAT UVB 7	Cx3cl1-Rn00593186_m1	13.924945		0.08096695	0.9454238			0.2
	RAT UVB 8	Cx3cl1-Rn00593186_m1	13.349898		-0.4940796	1.4084219			0.2
	RAT CONTROL 7	Cx3cl1-Rn00593186_m1	13.308112		-0.5358658	1.4498119			0.2
	RAT CONTROL 8	Cx3cl1-Rn00593186_m1	13.233482		-0.61049557	1.5267836			0.2
	RAT UVB 1	Cxcl1-Rn00578225_m1	12.019349		-4.5907774	24.09693			0.2
	RAT UVB 2	Cxcl1-Rn00578225_m1	11.128573		-5.481553	44.67987			0.2
	RAT CONTROL 1	Cxcl1-Rn00578225_m1	16.610126		0.0	1.0			0.2
	RAT CONTROL 2	Cxcl1-Rn00578225_m1	15.508775		-1.1013517	2.1455562			0.2
	RAT UVB 3	Cxcl1-Rn00578225_m1	11.043841		-5.566285	47.382587			0.2
	RAT UVB 4	Cxcl1-Rn00578225_m1	12.69773		-3.9123964	15.057355			0.2
	RAT CONTROL 3	Cxcl1-Rn00578225_m1	15.806674		-0.8034525	1.7452728			0.2
	RAT CONTROL 4	Cxcl1-Rn00578225_m1	16.726013		0.11588669	0.92281497			0.2
	RAT UVB 5	Cxcl1-Rn00578225_m1	16.722195		0.112068176	0.9252607			0.2
	RAT UVB 6	Cxcl1-Rn00578225_m1	12.866193		-3.7439337	13.397888			0.2
	RAT CONTROL 5	Cxcl1-Rn00578225_m1	16.240124		-0.37000275	1.2923553			0.2
	RAT CONTROL 6	Cxcl1-Rn00578225_m1	17.146788		0.53666115	0.6893645			0.2
	RAT UVB 7	Cxcl1-Rn00578225_m1	13.177266		-3.4328604	10.799258			0.2
	RAT UVB 8	Cxcl1-Rn00578225_m1	13.705346		-2.9047804	7.489038			0.2
	RAT CONTROL 7	Cxcl1-Rn00578225_m1	17.694786		1.0846596	0.47150353			0.2
	RAT CONTROL 8	Cxcl1-Rn00578225_m1	15.847824		-0.7623024	1.6961955			0.2
	RAT UVB 1	Cxcl10-Rn00594648_m1	16.546356		-3.7800255	13.737289			0.2
	RAT UVB 2	Cxcl10-Rn00594648_m1	12.391835		-7.9345465	244.64508			0.2
	RAT CONTROL 1	Cxcl10-Rn00594648_m1	20.326382		0.0	1.0			0.2
	RAT CONTROL 2	Cxcl10-Rn00594648_m1	16.72231		-3.6040726	12.16001			0.2
	RAT UVB 3	Cxcl10-Rn00594648_m1	14.199975		-6.1264067	69.86058			0.2
	RAT UVB 4	Cxcl10-Rn00594648_m1	16.004333		-4.322048	20.001665			0.2
	RAT CONTROL 3	Cxcl10-Rn00594648_m1	17.251255		-3.0751266	8.4276285			0.2
	RAT CONTROL 4	Cxcl10-Rn00594648_m1	17.707104		-2.619278	6.144425			0.2
	RAT UVB 5	Cxcl10-Rn00594648_m1	18.304554		-2.0218277	4.0609794			0.2
	RAT UVB 6	Cxcl10-Rn00594648_m1	17.068798		-3.2575836	9.563798			0.2
	RAT CONTROL 5	Cxcl10-Rn00594648_m1	19.03526		-1.2911224	2.4471838			0.2
	RAT CONTROL 6	Cxcl10-Rn00594648_m1	18.195312		-2.1310692	4.3804197			0.2
	RAT UVB 7	Cxcl10-Rn00594648_m1	15.929633		-4.3967485	21.064598			0.2
	RAT UVB 8	Cxcl10-Rn00594648_m1	13.583232		-6.7431498	107.12488			0.2
	RAT CONTROL 7	Cxcl10-Rn00594648_m1	16.97409		-3.352291	10.21269			0.2
	RAT CONTROL 8	Cxcl10-Rn00594648_m1	15.785833		-4.5405483	23.272404			0.2
	RAT UVB 1	Cxcl11-Rn00788262_g1	18.074062		-6.7223015	105.58796			0.2
	RAT UVB 2	Cxcl11-Rn00788262_g1	14.224505		-10.571858	1522.1116			0.2
	RAT CONTROL 1	Cxcl11-Rn00788262_g1	24.796364		0.0	1.0			0.2
	RAT CONTROL 2	Cxcl11-Rn00788262_g1	20.702862		-4.093502	17.071312			0.2
	RAT UVB 3	Cxcl11-Rn00788262_g1	16.269844		-8.52652	368.75525			0.2
	RAT UVB 4	Cxcl11-Rn00788262_g1	18.359615		-6.4367485	86.62722			0.2
	RAT CONTROL 3	Cxcl11-Rn00788262_g1	19.645496		-5.1508675	35.52758			0.2
	RAT CONTROL 4	Cxcl11-Rn00788262_g1	19.490685		-5.3056793	39.552017			0.2
	RAT UVB 5	Cxcl11-Rn00788262_g1	19.721523		-5.0748405	33.703827			0.2
	RAT UVB 6	Cxcl11-Rn00788262_g1	18.33693		-6.4594345	88.000175			0.2
	RAT CONTROL 5	Cxcl11-Rn00788262_g1	25.999348		1.2029839	0.43437594			0.2
	RAT CONTROL 6	Cxcl11-Rn00788262_g1	19.768993		-5.0273705	32.612892			0.2
	RAT UVB 7	Cxcl11-Rn00788262_g1	17.530315		-7.2660484	153.92123			0.2
	RAT UVB 8	Cxcl11-Rn00788262_g1	16.446796		-8.349567	326.1897			0.2
	RAT CONTROL 7	Cxcl11-Rn00788262_g1	18.83252		-5.9638443	62.41601			0.2
	RAT CONTROL 8	Cxcl11-Rn00788262_g1	17.585876		-7.2104874	148.10611			0.2
	RAT UVB 1	Cxcl12-Rn00573260_m1	9.71412		-1.5661774	2.9611907			0.2
	RAT UVB 2	Cxcl12-Rn00573260_m1	10.75351		-0.5267868	1.4407169			0.2
	RAT CONTROL 1	Cxcl12-Rn00573260_m1	11.280297		0.0	1.0			0.2
	RAT CONTROL 2	Cxcl12-Rn00573260_m1	12.731463		1.4511662	0.3657257			0.2
	RAT UVB 3	Cxcl12-Rn00573260_m1	9.464736		-1.8155613	3.5199654			0.2
	RAT UVB 4	Cxcl12-Rn00573260_m1	10.513988		-0.76630974	1.7009134			0.2
	RAT CONTROL 3	Cxcl12-Rn00573260_m1	11.405776		0.12547874	0.91669977			0.2
	RAT CONTROL 4	Cxcl12-Rn00573260_m1	12.076541		0.79624367	0.57584655			0.2
	RAT UVB 5	Cxcl12-Rn00573260_m1	10.750106		-0.5301914	1.4441208			0.2
	RAT UVB 6	Cxcl12-Rn00573260_m1	9.65401		-1.6262875	3.0871754			0.2
	RAT CONTROL 5	Cxcl12-Rn00573260_m1	11.754519		0.47422218	0.7198548			0.2
	RAT CONTROL 6	Cxcl12-Rn00573260_m1	11.171438		-0.10885906	1.0783751			0.2
	RAT UVB 7	Cxcl12-Rn00573260_m1	9.605443		-1.6748543	3.192871			0.2
	RAT UVB 8	Cxcl12-Rn00573260_m1	10.238477		-1.0418205	2.058824			0.2
	RAT CONTROL 7	Cxcl12-Rn00573260_m1	11.83224		0.5519428	0.68210095			0.2
	RAT CONTROL 8	Cxcl12-Rn00573260_m1	12.428944		1.1486464	0.45104825			0.2
	RAT UVB 1	Cxcl13-Rn01450028_m1	14.242822		-4.157775	17.849045			0.2
	RAT UVB 2	Cxcl13-Rn01450028_m1	14.542535		-3.8580618	14.500813			0.2
	RAT CONTROL 1	Cxcl13-Rn01450028_m1	18.400597		0.0	1.0			0.2
	RAT CONTROL 2	Cxcl13-Rn01450028_m1	17.464191		-0.9364052	1.9137537			0.2
	RAT UVB 3	Cxcl13-Rn01450028_m1	12.442737		-5.95786	62.157646			0.2
	RAT UVB 4	Cxcl13-Rn01450028_m1	16.115074		-2.2855225	4.8754063			0.2
	RAT CONTROL 3	Cxcl13-Rn01450028_m1	18.2542		-0.14639664	1.1068016			0.2
	RAT CONTROL 4	Cxcl13-Rn01450028_m1	16.823948		-1.5766487	2.9827616			0.2
	RAT UVB 5	Cxcl13-Rn01450028_m1	14.891152		-3.5094442	11.388014			0.2
	RAT UVB 6	Cxcl13-Rn01450028_m1	14.072944		-4.327653	20.079521			0.2
	RAT CONTROL 5	Cxcl13-Rn01450028_m1	16.94485		-1.4557457	2.742983			0.2
	RAT CONTROL 6	Cxcl13-Rn01450028_m1	15.164207		-3.2363892	9.424324			0.2
	RAT UVB 7	Cxcl13-Rn01450028_m1	15.085036		-3.3155603	9.955959			0.2
	RAT UVB 8	Cxcl13-Rn01450028_m1	14.467139		-3.9334574	15.278779			0.2
	RAT CONTROL 7	Cxcl13-Rn01450028_m1	15.925906		-2.4746904	5.5584803			0.2
	RAT CONTROL 8	Cxcl13-Rn01450028_m1	18.498377		0.09778023	0.9344697			0.2
	RAT UVB 1	Cxcl14-Rn01441840_m1	8.088141		-2.9005547	7.467134			0.2
	RAT UVB 2	Cxcl14-Rn01441840_m1	9.601611		-1.387085	2.6154966			0.2
	RAT CONTROL 1	Cxcl14-Rn01441840_m1	10.988696		0.0	1.0			0.2
	RAT CONTROL 2	Cxcl14-Rn01441840_m1	11.35958		0.37088394	0.7733085			0.2
	RAT UVB 3	Cxcl14-Rn01441840_m1	8.253448		-2.7352486	6.658737			0.2
	RAT UVB 4	Cxcl14-Rn01441840_m1	9.1115675		-1.8771286	3.673432			0.2
	RAT CONTROL 3	Cxcl14-Rn01441840_m1	10.606254		-0.38244247	1.3035469			0.2
	RAT CONTROL 4	Cxcl14-Rn01441840_m1	11.35069		0.3619938	0.7780885			0.2
	RAT UVB 5	Cxcl14-Rn01441840_m1	10.192948		-0.79574776	1.7359769			0.2
	RAT UVB 6	Cxcl14-Rn01441840_m1	9.350198		-1.6384983	3.113416			0.2
	RAT CONTROL 5	Cxcl14-Rn01441840_m1	11.369193		0.38049698	0.7681729			0.2
	RAT CONTROL 6	Cxcl14-Rn01441840_m1	11.0954		0.10670376	0.92870754			0.2
	RAT UVB 7	Cxcl14-Rn01441840_m1	8.974601		-2.0140953	4.039272			0.2
	RAT UVB 8	Cxcl14-Rn01441840_m1	9.858842		-1.1298542	2.1883662			0.2
	RAT CONTROL 7	Cxcl14-Rn01441840_m1	11.29643		0.30773354	0.80790997			0.2
	RAT CONTROL 8	Cxcl14-Rn01441840_m1	11.421564		0.432868	0.7407877			0.2
	RAT UVB 1	Cxcl16-Rn01496393_m1	9.610436		-1.8765049	3.6718442			0.2
	RAT UVB 2	Cxcl16-Rn01496393_m1	9.311622		-2.1753197	4.5168586			0.2
	RAT CONTROL 1	Cxcl16-Rn01496393_m1	11.486941		0.0	1.0			0.2
	RAT CONTROL 2	Cxcl16-Rn01496393_m1	11.113915		-0.3730259	1.2950662			0.2
	RAT UVB 3	Cxcl16-Rn01496393_m1	8.60414		-2.882801	7.375808			0.2
	RAT UVB 4	Cxcl16-Rn01496393_m1	10.282662		-1.204279	2.3042207			0.2
	RAT CONTROL 3	Cxcl16-Rn01496393_m1	10.577373		-0.9095688	1.8784839			0.2
	RAT CONTROL 4	Cxcl16-Rn01496393_m1	11.594125		0.10718346	0.9283988			0.2
	RAT UVB 5	Cxcl16-Rn01496393_m1	11.261298		-0.22564316	1.1692984			0.2
	RAT UVB 6	Cxcl16-Rn01496393_m1	9.876182		-1.6107597	3.0541263			0.2
	RAT CONTROL 5	Cxcl16-Rn01496393_m1	11.498296		0.011354446	0.99216056			0.2
	RAT CONTROL 6	Cxcl16-Rn01496393_m1	11.803692		0.31675053	0.80287623			0.2
	RAT UVB 7	Cxcl16-Rn01496393_m1	9.389892		-2.0970497	4.2783356			0.2
	RAT UVB 8	Cxcl16-Rn01496393_m1	10.369227		-1.1177139	2.1700284			0.2
	RAT CONTROL 7	Cxcl16-Rn01496393_m1	10.966189		-0.52075195	1.4347029			0.2
	RAT CONTROL 8	Cxcl16-Rn01496393_m1	10.711117		-0.77582455	1.7121683			0.2
	RAT UVB 1	Cxcl17-Rn01764053_m1	19.738178		-0.88456345	1.8462058			0.2
	RAT UVB 2	Cxcl17-Rn01764053_m1	18.189587		-2.433155	5.4007325			0.2
	RAT CONTROL 1	Cxcl17-Rn01764053_m1	20.622742		0.0	1.0			0.2
	RAT CONTROL 2	Cxcl17-Rn01764053_m1	26.013		5.390259	0.023843523			0.2
	RAT UVB 3	Cxcl17-Rn01764053_m1	19.53447		-1.0882721	2.1261923			0.2
	RAT UVB 4	Cxcl17-Rn01764053_m1	26.043053		5.420311	0.023351986			0.2
	RAT CONTROL 3	Cxcl17-Rn01764053_m1	26.084057		5.461315	0.02269762			0.2
	RAT CONTROL 4	Cxcl17-Rn01764053_m1	26.018131		5.3953896	0.023758877			0.2
	RAT UVB 5	Cxcl17-Rn01764053_m1	25.963097		5.340355	0.024682717			0.2
	RAT UVB 6	Cxcl17-Rn01764053_m1	26.119904		5.497162	0.0221406			0.2
	RAT CONTROL 5	Cxcl17-Rn01764053_m1	25.999348		5.376606	0.024070235			0.2
	RAT CONTROL 6	Cxcl17-Rn01764053_m1	25.941933		5.319191	0.025047475			0.2
	RAT UVB 7	Cxcl17-Rn01764053_m1	26.02591		5.4031677	0.023631128			0.2
	RAT UVB 8	Cxcl17-Rn01764053_m1	25.85817		5.235428	0.026544783			0.2
	RAT CONTROL 7	Cxcl17-Rn01764053_m1	20.803085		0.18034363	0.8824928			0.2
	RAT CONTROL 8	Cxcl17-Rn01764053_m1	26.133726		5.5109844	0.021929482			0.2
	RAT UVB 1	Cxcl2-Rn00586403_m1	9.0108595		-6.9536533	123.95334			0.2
	RAT UVB 2	Cxcl2-Rn00586403_m1	10.429645		-5.5348682	46.361916			0.2
	RAT CONTROL 1	Cxcl2-Rn00586403_m1	15.964513		0.0	1.0			0.2
	RAT CONTROL 2	Cxcl2-Rn00586403_m1	15.021693		-0.9428196	1.9222815			0.2
	RAT UVB 3	Cxcl2-Rn00586403_m1	10.730697		-5.233816	37.630123			0.2
	RAT UVB 4	Cxcl2-Rn00586403_m1	10.099635		-5.8648777	58.277927			0.2
	RAT CONTROL 3	Cxcl2-Rn00586403_m1	16.811409		0.8468962	0.5559796			0.2
	RAT CONTROL 4	Cxcl2-Rn00586403_m1	15.115657		-0.848856	1.8010721			0.2
	RAT UVB 5	Cxcl2-Rn00586403_m1	18.722404		2.7578917	0.14783998			0.2
	RAT UVB 6	Cxcl2-Rn00586403_m1	9.334231		-6.6302814	99.063484			0.2
	RAT CONTROL 5	Cxcl2-Rn00586403_m1	17.396603		1.4320898	0.3705937			0.2
	RAT CONTROL 6	Cxcl2-Rn00586403_m1	20.523708		4.5591955	0.04241753			0.2
	RAT UVB 7	Cxcl2-Rn00586403_m1	8.880267		-7.0842457	135.69707			0.2
	RAT UVB 8	Cxcl2-Rn00586403_m1	11.953727		-4.010786	16.12007			0.2
	RAT CONTROL 7	Cxcl2-Rn00586403_m1	18.60007		2.6355581	0.16092293			0.2
	RAT CONTROL 8	Cxcl2-Rn00586403_m1	15.457441		-0.5070715	1.4211625			0.2
	RAT UVB 1	Cxcl3-Rn00593435_m1	19.108582		-6.8708305	117.03778			0.2
	RAT UVB 2	Cxcl3-Rn00593435_m1	20.690422		-5.28899	39.097107			0.2
	RAT CONTROL 1	Cxcl3-Rn00593435_m1	25.979412						0.2
	RAT CONTROL 2	Cxcl3-Rn00593435_m1	26.013						0.2
	RAT UVB 3	Cxcl3-Rn00593435_m1	26.095425						0.2
	RAT UVB 4	Cxcl3-Rn00593435_m1	26.043053						0.2
	RAT CONTROL 3	Cxcl3-Rn00593435_m1	26.084057						0.2
	RAT CONTROL 4	Cxcl3-Rn00593435_m1	26.018131						0.2
	RAT UVB 5	Cxcl3-Rn00593435_m1	25.963097						0.2
	RAT UVB 6	Cxcl3-Rn00593435_m1	21.017117		-4.9622955	31.174522			0.2
	RAT CONTROL 5	Cxcl3-Rn00593435_m1	25.999348						0.2
	RAT CONTROL 6	Cxcl3-Rn00593435_m1	25.941933						0.2
	RAT UVB 7	Cxcl3-Rn00593435_m1	18.611069		-7.3683434	165.23132			0.2
	RAT UVB 8	Cxcl3-Rn00593435_m1	25.85817						0.2
	RAT CONTROL 7	Cxcl3-Rn00593435_m1	26.24437						0.2
	RAT CONTROL 8	Cxcl3-Rn00593435_m1	26.133726						0.2
	RAT UVB 1	Cxcl5-Rn00573587_g1	9.551293		-7.302108	157.8169			0.2
	RAT UVB 2	Cxcl5-Rn00573587_g1	9.504985		-7.3484163	162.96477			0.2
	RAT CONTROL 1	Cxcl5-Rn00573587_g1	16.853401		0.0	1.0			0.2
	RAT CONTROL 2	Cxcl5-Rn00573587_g1	15.111037		-1.7423639	3.3458295			0.2
	RAT UVB 3	Cxcl5-Rn00573587_g1	8.225665		-8.627736	395.55545			0.2
	RAT UVB 4	Cxcl5-Rn00573587_g1	11.20992		-5.6434813	49.987007			0.2
	RAT CONTROL 3	Cxcl5-Rn00573587_g1	15.453229		-1.4001722	2.6393309			0.2
	RAT CONTROL 4	Cxcl5-Rn00573587_g1	16.23476		-0.6186409	1.535428			0.2
	RAT UVB 5	Cxcl5-Rn00573587_g1	13.766408		-3.0869932	8.497233			0.2
	RAT UVB 6	Cxcl5-Rn00573587_g1	10.921319		-5.932082	61.05689			0.2
	RAT CONTROL 5	Cxcl5-Rn00573587_g1	17.201283		0.34788132	0.78573716			0.2
	RAT CONTROL 6	Cxcl5-Rn00573587_g1	18.934654		2.081253	0.23630908			0.2
	RAT UVB 7	Cxcl5-Rn00573587_g1	10.750648		-6.1027536	68.72455			0.2
	RAT UVB 8	Cxcl5-Rn00573587_g1	11.796481		-5.05692	33.287766			0.2
	RAT CONTROL 7	Cxcl5-Rn00573587_g1	19.992672		3.1392708	0.11349725			0.2
	RAT CONTROL 8	Cxcl5-Rn00573587_g1	20.123617		3.270216	0.10364942			0.2
	RAT UVB 1	Cxcl9-Rn00595504_m1	13.369483		-3.4915552	11.247678			0.2
	RAT UVB 2	Cxcl9-Rn00595504_m1	13.774407		-3.0866308	8.495099			0.2
	RAT CONTROL 1	Cxcl9-Rn00595504_m1	16.861038		0.0	1.0			0.2
	RAT CONTROL 2	Cxcl9-Rn00595504_m1	15.058816		-1.8022223	3.4875703			0.2
	RAT UVB 3	Cxcl9-Rn00595504_m1	13.122943		-3.7380953	13.343778			0.2
	RAT UVB 4	Cxcl9-Rn00595504_m1	15.042441		-1.8185968	3.5273795			0.2
	RAT CONTROL 3	Cxcl9-Rn00595504_m1	15.162774		-1.6982641	3.2451026			0.2
	RAT CONTROL 4	Cxcl9-Rn00595504_m1	15.294082		-1.5669565	2.9627903			0.2
	RAT UVB 5	Cxcl9-Rn00595504_m1	14.953462		-1.9075766	3.7517834			0.2
	RAT UVB 6	Cxcl9-Rn00595504_m1	13.41743		-3.4436083	10.8800125			0.2
	RAT CONTROL 5	Cxcl9-Rn00595504_m1	15.256558		-1.6044798	3.040861			0.2
	RAT CONTROL 6	Cxcl9-Rn00595504_m1	14.738474		-2.1225643	4.354673			0.2
	RAT UVB 7	Cxcl9-Rn00595504_m1	13.9191675		-2.9418707	7.68407			0.2
	RAT UVB 8	Cxcl9-Rn00595504_m1	14.498122		-2.362916	5.14409			0.2
	RAT CONTROL 7	Cxcl9-Rn00595504_m1	13.773158		-3.0878801	8.502459			0.2
	RAT CONTROL 8	Cxcl9-Rn00595504_m1	15.190186		-1.6708527	3.1840272			0.2
	RAT UVB 1	Ebi3-Rn01527778_m1	13.693051		-4.967845	31.294668			0.2
	RAT UVB 2	Ebi3-Rn01527778_m1	14.147862		-4.513034	22.832767			0.2
	RAT CONTROL 1	Ebi3-Rn01527778_m1	18.660896		0.0	1.0			0.2
	RAT CONTROL 2	Ebi3-Rn01527778_m1	17.446716		-1.21418	2.3200889			0.2
	RAT UVB 3	Ebi3-Rn01527778_m1	12.935275		-5.725621	52.9156			0.2
	RAT UVB 4	Ebi3-Rn01527778_m1	14.792563		-3.8683329	14.604417			0.2
	RAT CONTROL 3	Ebi3-Rn01527778_m1	16.240936		-2.41996	5.351562			0.2
	RAT CONTROL 4	Ebi3-Rn01527778_m1	17.860565		-0.8003311	1.7415007			0.2
	RAT UVB 5	Ebi3-Rn01527778_m1	16.323765		-2.3371315	5.0529695			0.2
	RAT UVB 6	Ebi3-Rn01527778_m1	13.3984785		-5.262418	38.38359			0.2
	RAT CONTROL 5	Ebi3-Rn01527778_m1	17.230518		-1.430378	2.6951733			0.2
	RAT CONTROL 6	Ebi3-Rn01527778_m1	16.903456		-1.7574406	3.3809779			0.2
	RAT UVB 7	Ebi3-Rn01527778_m1	13.169835		-5.491061	44.975307			0.2
	RAT UVB 8	Ebi3-Rn01527778_m1	14.84361		-3.8172865	14.096709			0.2
	RAT CONTROL 7	Ebi3-Rn01527778_m1	16.804592		-1.8563042	3.620789			0.2
	RAT CONTROL 8	Ebi3-Rn01527778_m1	16.992678		-1.6682186	3.178219			0.2
	RAT UVB 1	Edn1-Rn00561129_m1	11.908538		-2.313181	4.969776			0.2
	RAT UVB 2	Edn1-Rn00561129_m1	14.073201		-0.14851761	1.1084299			0.2
	RAT CONTROL 1	Edn1-Rn00561129_m1	14.221719		0.0	1.0			0.2
	RAT CONTROL 2	Edn1-Rn00561129_m1	16.340668		2.118949	0.23021457			0.2
	RAT UVB 3	Edn1-Rn00561129_m1	14.069661		-0.15205765	1.1111531			0.2
	RAT UVB 4	Edn1-Rn00561129_m1	15.114249		0.89253044	0.53866845			0.2
	RAT CONTROL 3	Edn1-Rn00561129_m1	14.785623		0.5639038	0.6764692			0.2
	RAT CONTROL 4	Edn1-Rn00561129_m1	16.130234		1.908515	0.2663666			0.2
	RAT UVB 5	Edn1-Rn00561129_m1	15.075376		0.85365677	0.5533803			0.2
	RAT UVB 6	Edn1-Rn00561129_m1	15.622497		1.4007778	0.3787249			0.2
	RAT CONTROL 5	Edn1-Rn00561129_m1	15.724675		1.5029564	0.35282964			0.2
	RAT CONTROL 6	Edn1-Rn00561129_m1	16.605473		2.3837538	0.19161019			0.2
	RAT UVB 7	Edn1-Rn00561129_m1	14.457393		0.2356739	0.84928817			0.2
	RAT UVB 8	Edn1-Rn00561129_m1	15.092744		0.8710251	0.54675823			0.2
	RAT CONTROL 7	Edn1-Rn00561129_m1	15.871825		1.6501064	0.31861666			0.2
	RAT CONTROL 8	Edn1-Rn00561129_m1	15.284637		1.0629187	0.47866273			0.2
	RAT UVB 1	Ereg-Rn00572454_m1	8.219882		-4.534771	23.179394			0.2
	RAT UVB 2	Ereg-Rn00572454_m1	12.701217		-0.05343628	1.0377337			0.2
	RAT CONTROL 1	Ereg-Rn00572454_m1	12.754653		0.0	1.0			0.2
	RAT CONTROL 2	Ereg-Rn00572454_m1	18.013		5.2583475	0.026126405			0.2
	RAT UVB 3	Ereg-Rn00572454_m1	11.283349		-1.4713039	2.772724			0.2
	RAT UVB 4	Ereg-Rn00572454_m1	13.547051		0.79239845	0.5773834			0.2
	RAT CONTROL 3	Ereg-Rn00572454_m1	12.038461		-0.71619225	1.6428403			0.2
	RAT CONTROL 4	Ereg-Rn00572454_m1	13.67727		0.92261696	0.52755123			0.2
	RAT UVB 5	Ereg-Rn00572454_m1	11.860904		-0.89374924	1.8579984			0.2
	RAT UVB 6	Ereg-Rn00572454_m1	13.195851		0.44119835	0.73652256			0.2
	RAT CONTROL 5	Ereg-Rn00572454_m1	13.167031		0.4123783	0.75138366			0.2
	RAT CONTROL 6	Ereg-Rn00572454_m1	12.573952		-0.18070126	1.1334347			0.2
	RAT UVB 7	Ereg-Rn00572454_m1	13.555171		0.80051804	0.574143			0.2
	RAT UVB 8	Ereg-Rn00572454_m1	13.209516		0.4548626	0.7295796			0.2
	RAT CONTROL 7	Ereg-Rn00572454_m1	11.180659		-1.5739937	2.9772775			0.2
	RAT CONTROL 8	Ereg-Rn00572454_m1	11.616104		-1.1385489	2.2015946			0.2
	RAT UVB 1	Fgf7-Rn00573319_m1	12.662305		-3.4332838	10.802428			0.2
	RAT UVB 2	Fgf7-Rn00573319_m1	12.164069		-3.9315195	15.25827			0.2
	RAT CONTROL 1	Fgf7-Rn00573319_m1	16.095589		0.0	1.0			0.2
	RAT CONTROL 2	Fgf7-Rn00573319_m1	16.890823		0.7952347	0.5762494			0.2
	RAT UVB 3	Fgf7-Rn00573319_m1	10.217301		-5.8782873	58.82214			0.2
	RAT UVB 4	Fgf7-Rn00573319_m1	12.411099		-3.6844893	12.857063			0.2
	RAT CONTROL 3	Fgf7-Rn00573319_m1	15.456231		-0.63935757	1.5576354			0.2
	RAT CONTROL 4	Fgf7-Rn00573319_m1	15.856021		-0.23956776	1.1806389			0.2
	RAT UVB 5	Fgf7-Rn00573319_m1	14.09871		-1.9968786	3.9913552			0.2
	RAT UVB 6	Fgf7-Rn00573319_m1	12.552009		-3.54358	11.660681			0.2
	RAT CONTROL 5	Fgf7-Rn00573319_m1	16.013111		-0.08247757	1.0588348			0.2
	RAT CONTROL 6	Fgf7-Rn00573319_m1	15.603884		-0.49170494	1.4061056			0.2
	RAT UVB 7	Fgf7-Rn00573319_m1	12.063008		-4.0325804	16.365438			0.2
	RAT UVB 8	Fgf7-Rn00573319_m1	12.8714		-3.2241888	9.344962			0.2
	RAT CONTROL 7	Fgf7-Rn00573319_m1	15.966609		-0.12897968	1.09352			0.2
	RAT CONTROL 8	Fgf7-Rn00573319_m1	16.183664		0.08807564	0.94077677			0.2
	RAT UVB 1	Gapdh-Rn99999916_s1	5.254319		-3.0294037	8.1647215			0.2
	RAT UVB 2	Gapdh-Rn99999916_s1	5.939229		-2.3444939	5.0788217			0.2
	RAT CONTROL 1	Gapdh-Rn99999916_s1	8.283723		0.0	1.0			0.2
	RAT CONTROL 2	Gapdh-Rn99999916_s1	7.9844904		-0.29923248	1.2304896			0.2
	RAT UVB 3	Gapdh-Rn99999916_s1	5.7351065		-2.5486164	5.850729			0.2
	RAT UVB 4	Gapdh-Rn99999916_s1	6.5733557		-1.7103672	3.2724411			0.2
	RAT CONTROL 3	Gapdh-Rn99999916_s1	7.552144		-0.7315788	1.6604552			0.2
	RAT CONTROL 4	Gapdh-Rn99999916_s1	6.3202066		-1.9635162	3.9001138			0.2
	RAT UVB 5	Gapdh-Rn99999916_s1	6.289504		-1.9942188	3.9840033			0.2
	RAT UVB 6	Gapdh-Rn99999916_s1	4.9464655		-3.3372574	10.106821			0.2
	RAT CONTROL 5	Gapdh-Rn99999916_s1	5.8321085		-2.4516144	5.4702787			0.2
	RAT CONTROL 6	Gapdh-Rn99999916_s1	5.8682632		-2.4154596	5.334894			0.2
	RAT UVB 7	Gapdh-Rn99999916_s1	6.1216726		-2.1620502	4.4755044			0.2
	RAT UVB 8	Gapdh-Rn99999916_s1	7.086137		-1.197586	2.293556			0.2
	RAT CONTROL 7	Gapdh-Rn99999916_s1	7.3715944		-0.91212845	1.8818197			0.2
	RAT CONTROL 8	Gapdh-Rn99999916_s1	7.9069614		-0.37676144	1.2984239			0.2
	RAT UVB 1	Hbegf-Rn00564075_m1	11.406201		-2.7426357	6.6929197			0.2
	RAT UVB 2	Hbegf-Rn00564075_m1	11.545388		-2.6034489	6.0773773			0.2
	RAT CONTROL 1	Hbegf-Rn00564075_m1	14.148837		0.0	1.0			0.2
	RAT CONTROL 2	Hbegf-Rn00564075_m1	18.255417		4.10658	0.05804921			0.2
	RAT UVB 3	Hbegf-Rn00564075_m1	10.743192		-3.4056454	10.597451			0.2
	RAT UVB 4	Hbegf-Rn00564075_m1	12.11659		-2.0322475	4.090416			0.2
	RAT CONTROL 3	Hbegf-Rn00564075_m1	14.412311		0.2634735	0.83307976			0.2
	RAT CONTROL 4	Hbegf-Rn00564075_m1	14.864675		0.7158375	0.6088516			0.2
	RAT UVB 5	Hbegf-Rn00564075_m1	12.958858		-1.1899796	2.281495			0.2
	RAT UVB 6	Hbegf-Rn00564075_m1	11.4136305		-2.7352066	6.6585436			0.2
	RAT CONTROL 5	Hbegf-Rn00564075_m1	15.191758		1.0429211	0.48534378			0.2
	RAT CONTROL 6	Hbegf-Rn00564075_m1	14.411257		0.2624197	0.8336885			0.2
	RAT UVB 7	Hbegf-Rn00564075_m1	11.12341		-3.0254269	8.142246			0.2
	RAT UVB 8	Hbegf-Rn00564075_m1	12.671285		-1.4775524	2.7847588			0.2
	RAT CONTROL 7	Hbegf-Rn00564075_m1	14.707164		0.5583267	0.6790893			0.2
	RAT CONTROL 8	Hbegf-Rn00564075_m1	13.513908		-0.6349287	1.552861			0.2
	RAT UVB 1	Ifng-Rn00594078_m1	24.05782		3.2151299	0.10768358			0.2
	RAT UVB 2	Ifng-Rn00594078_m1	20.232834		-0.60985565	1.5261065			0.2
	RAT CONTROL 1	Ifng-Rn00594078_m1	20.84269		0.0	1.0			0.2
	RAT CONTROL 2	Ifng-Rn00594078_m1	21.298939		0.45624924	0.72887874			0.2
	RAT UVB 3	Ifng-Rn00594078_m1	20.250484		-0.59220505	1.5075492			0.2
	RAT UVB 4	Ifng-Rn00594078_m1	26.043053		5.200363	0.027197858			0.2
	RAT CONTROL 3	Ifng-Rn00594078_m1	26.084057		5.2413673	0.026435724			0.2
	RAT CONTROL 4	Ifng-Rn00594078_m1	26.018131		5.1754417	0.02767176			0.2
	RAT UVB 5	Ifng-Rn00594078_m1	25.963097		5.120407	0.02874775			0.2
	RAT UVB 6	Ifng-Rn00594078_m1	20.945484		0.10279465	0.9312274			0.2
	RAT CONTROL 5	Ifng-Rn00594078_m1	25.999348		5.156658	0.028034396			0.2
	RAT CONTROL 6	Ifng-Rn00594078_m1	25.941933		5.099243	0.02917258			0.2
	RAT UVB 7	Ifng-Rn00594078_m1	26.02591		5.18322	0.027522972			0.2
	RAT UVB 8	Ifng-Rn00594078_m1	25.85817		5.01548	0.030916482			0.2
	RAT CONTROL 7	Ifng-Rn00594078_m1	26.24437		5.40168	0.02365551			0.2
	RAT CONTROL 8	Ifng-Rn00594078_m1	21.403017		0.56032753	0.6781482			0.2
	RAT UVB 1	Il10-Rn01644839_m1	15.207641		-3.1187754	8.686502			0.2
	RAT UVB 2	Il10-Rn01644839_m1	13.775603		-4.5508127	23.438572			0.2
	RAT CONTROL 1	Il10-Rn01644839_m1	18.326416		0.0	1.0			0.2
	RAT CONTROL 2	Il10-Rn01644839_m1	18.935604		0.6091881	0.65556556			0.2
	RAT UVB 3	Il10-Rn01644839_m1	14.87843		-3.4479856	10.9130745			0.2
	RAT UVB 4	Il10-Rn01644839_m1	16.94239		-1.3840256	2.6099563			0.2
	RAT CONTROL 3	Il10-Rn01644839_m1	19.5135		1.1870842	0.4391896			0.2
	RAT CONTROL 4	Il10-Rn01644839_m1	20.879341		2.552925	0.17040917			0.2
	RAT UVB 5	Il10-Rn01644839_m1	18.033382		-0.2930336	1.2252139			0.2
	RAT UVB 6	Il10-Rn01644839_m1	16.145397		-2.1810188	4.5347366			0.2
	RAT CONTROL 5	Il10-Rn01644839_m1	20.846878		2.520462	0.17428713			0.2
	RAT CONTROL 6	Il10-Rn01644839_m1	20.534851		2.208435	0.21636888			0.2
	RAT UVB 7	Il10-Rn01644839_m1	15.754514		-2.5719023	5.945929			0.2
	RAT UVB 8	Il10-Rn01644839_m1	16.292381		-2.0340347	4.095486			0.2
	RAT CONTROL 7	Il10-Rn01644839_m1	20.932121		2.6057053	0.16428751			0.2
	RAT CONTROL 8	Il10-Rn01644839_m1	23.122263		4.795847	0.036000308			0.2
	RAT UVB 1	Il11-Rn00591721_m1	18.785126		-0.59464264	1.5100985			0.2
	RAT UVB 2	Il11-Rn00591721_m1	18.199951		-1.1798172	2.2654808			0.2
	RAT CONTROL 1	Il11-Rn00591721_m1	19.379768		0.0	1.0			0.2
	RAT CONTROL 2	Il11-Rn00591721_m1	19.0705		-0.30926895	1.2390797			0.2
	RAT UVB 3	Il11-Rn00591721_m1	18.386509		-0.99325943	1.9906774			0.2
	RAT UVB 4	Il11-Rn00591721_m1	20.466976		1.0872078	0.47067145			0.2
	RAT CONTROL 3	Il11-Rn00591721_m1	19.325886		-0.0538826	1.0380548			0.2
	RAT CONTROL 4	Il11-Rn00591721_m1	19.953236		0.57346725	0.6719998			0.2
	RAT UVB 5	Il11-Rn00591721_m1	18.48817		-0.89159775	1.8552296			0.2
	RAT UVB 6	Il11-Rn00591721_m1	19.562473		0.18270493	0.8810496			0.2
	RAT CONTROL 5	Il11-Rn00591721_m1	19.668148		0.28837967	0.8188212			0.2
	RAT CONTROL 6	Il11-Rn00591721_m1	20.249428		0.8696594	0.547276			0.2
	RAT UVB 7	Il11-Rn00591721_m1	19.110592		-0.26917648	1.2051197			0.2
	RAT UVB 8	Il11-Rn00591721_m1	19.621563		0.24179459	0.8456927			0.2
	RAT CONTROL 7	Il11-Rn00591721_m1	19.30944		-0.07032776	1.0499552			0.2
	RAT CONTROL 8	Il11-Rn00591721_m1	19.701605		0.32183647	0.8000508			0.2
	RAT UVB 1	Il12a-Rn00584538_m1	16.279202		-1.0664215	2.0942323			0.2
	RAT UVB 2	Il12a-Rn00584538_m1	16.889256		-0.4563675	1.3720827			0.2
	RAT CONTROL 1	Il12a-Rn00584538_m1	17.345623		0.0	1.0			0.2
	RAT CONTROL 2	Il12a-Rn00584538_m1	17.11102		-0.23460388	1.1765836			0.2
	RAT UVB 3	Il12a-Rn00584538_m1	16.106781		-1.238842	2.3600903			0.2
	RAT UVB 4	Il12a-Rn00584538_m1	16.945332		-0.40029144	1.3197745			0.2
	RAT CONTROL 3	Il12a-Rn00584538_m1	16.37799		-0.9676323	1.9556284			0.2
	RAT CONTROL 4	Il12a-Rn00584538_m1	17.430767		0.08514404	0.94269043			0.2
	RAT UVB 5	Il12a-Rn00584538_m1	17.474407		0.12878418	0.9146019			0.2
	RAT UVB 6	Il12a-Rn00584538_m1	17.478615		0.13299179	0.91193837			0.2
	RAT CONTROL 5	Il12a-Rn00584538_m1	17.010715		-0.33490753	1.2612965			0.2
	RAT CONTROL 6	Il12a-Rn00584538_m1	17.515463		0.16983986	0.88894135			0.2
	RAT UVB 7	Il12a-Rn00584538_m1	16.471191		-0.8744316	1.8332857			0.2
	RAT UVB 8	Il12a-Rn00584538_m1	17.24656		-0.09906387	1.0710783			0.2
	RAT CONTROL 7	Il12a-Rn00584538_m1	16.906956		-0.4386673	1.3553517			0.2
	RAT CONTROL 8	Il12a-Rn00584538_m1	16.745506		-0.6001167	1.5158392			0.2
	RAT UVB 1	Il12b-Rn00575112_m1	20.82899		-5.150421	35.51659			0.2
	RAT UVB 2	Il12b-Rn00575112_m1	26.207745						0.2
	RAT CONTROL 1	Il12b-Rn00575112_m1	25.979412						0.2
	RAT CONTROL 2	Il12b-Rn00575112_m1	18.263813		-7.715599	210.19711			0.2
	RAT UVB 3	Il12b-Rn00575112_m1	18.17318		-7.8062325	223.82579			0.2
	RAT UVB 4	Il12b-Rn00575112_m1	26.043053						0.2
	RAT CONTROL 3	Il12b-Rn00575112_m1	26.084057						0.2
	RAT CONTROL 4	Il12b-Rn00575112_m1	19.36808		-6.611332	97.77081			0.2
	RAT UVB 5	Il12b-Rn00575112_m1	25.963097						0.2
	RAT UVB 6	Il12b-Rn00575112_m1	19.138496		-6.8409157	114.63595			0.2
	RAT CONTROL 5	Il12b-Rn00575112_m1	20.239021		-5.740391	53.460106			0.2
	RAT CONTROL 6	Il12b-Rn00575112_m1	25.941933						0.2
	RAT UVB 7	Il12b-Rn00575112_m1	20.718979		-5.260433	38.330826			0.2
	RAT UVB 8	Il12b-Rn00575112_m1	19.657047		-6.322365	80.02422			0.2
	RAT CONTROL 7	Il12b-Rn00575112_m1	18.281288		-7.698124	207.6664			0.2
	RAT CONTROL 8	Il12b-Rn00575112_m1	18.8413		-7.138113	140.8595			0.2
	RAT UVB 1	Il13-Rn00587615_m1	25.978928		4.315609	0.050219484			0.2
	RAT UVB 2	Il13-Rn00587615_m1	26.207745		4.544426	0.04285401			0.2
	RAT CONTROL 1	Il13-Rn00587615_m1	21.663319		0.0	1.0			0.2
	RAT CONTROL 2	Il13-Rn00587615_m1	26.013		4.349682	0.04904732			0.2
	RAT UVB 3	Il13-Rn00587615_m1	21.402401		-0.26091766	1.1982406			0.2
	RAT UVB 4	Il13-Rn00587615_m1	24.170296		2.506977	0.17592384			0.2
	RAT CONTROL 3	Il13-Rn00587615_m1	26.084057		4.420738	0.04669014			0.2
	RAT CONTROL 4	Il13-Rn00587615_m1	26.018131		4.3548126	0.0488732			0.2
	RAT UVB 5	Il13-Rn00587615_m1	25.963097		4.299778	0.050773587			0.2
	RAT UVB 6	Il13-Rn00587615_m1	21.172535		-0.4907837	1.405208			0.2
	RAT CONTROL 5	Il13-Rn00587615_m1	25.756008		4.0926895	0.058610804			0.2
	RAT CONTROL 6	Il13-Rn00587615_m1	25.941933		4.278614	0.051523913			0.2
	RAT UVB 7	Il13-Rn00587615_m1	21.801632		0.1383133	0.9085808			0.2
	RAT UVB 8	Il13-Rn00587615_m1	20.571129		-1.0921898	2.131974			0.2
	RAT CONTROL 7	Il13-Rn00587615_m1	25.670975		4.007656	0.0621692			0.2
	RAT CONTROL 8	Il13-Rn00587615_m1	26.133726		4.4704075	0.045110043			0.2
	RAT UVB 1	Il15-Rn00689964_m1	15.633998		-2.5556955	5.8795085			0.2
	RAT UVB 2	Il15-Rn00689964_m1	17.363056		-0.82663727	1.7735467			0.2
	RAT CONTROL 1	Il15-Rn00689964_m1	18.189693		0.0	1.0			0.2
	RAT CONTROL 2	Il15-Rn00689964_m1	19.385155		1.1954613	0.43664682			0.2
	RAT UVB 3	Il15-Rn00689964_m1	16.503166		-1.6865273	3.2188096			0.2
	RAT UVB 4	Il15-Rn00689964_m1	16.881882		-1.3078117	2.4756575			0.2
	RAT CONTROL 3	Il15-Rn00689964_m1	17.95713		-0.23256302	1.1749204			0.2
	RAT CONTROL 4	Il15-Rn00689964_m1	16.923923		-1.26577	2.404555			0.2
	RAT UVB 5	Il15-Rn00689964_m1	17.063446		-1.1262474	2.182902			0.2
	RAT UVB 6	Il15-Rn00689964_m1	15.137557		-3.0521364	8.294394			0.2
	RAT CONTROL 5	Il15-Rn00689964_m1	16.178185		-2.011509	4.0320373			0.2
	RAT CONTROL 6	Il15-Rn00689964_m1	17.17683		-1.0128632	2.017912			0.2
	RAT UVB 7	Il15-Rn00689964_m1	16.822067		-1.3676262	2.5804563			0.2
	RAT UVB 8	Il15-Rn00689964_m1	18.182186		-0.007507324	1.0052172			0.2
	RAT CONTROL 7	Il15-Rn00689964_m1	18.531948		0.34225464	0.78880763			0.2
	RAT CONTROL 8	Il15-Rn00689964_m1	18.336622		0.14692879	0.90317106			0.2
	RAT UVB 1	Il16-Rn01477722_m1	13.381635		-1.3504028	2.549833			0.2
	RAT UVB 2	Il16-Rn01477722_m1	13.39981		-1.3322277	2.5179117			0.2
	RAT CONTROL 1	Il16-Rn01477722_m1	14.732038		0.0	1.0			0.2
	RAT CONTROL 2	Il16-Rn01477722_m1	13.932492		-0.7995453	1.7405524			0.2
	RAT UVB 3	Il16-Rn01477722_m1	12.1913		-2.5407372	5.8188624			0.2
	RAT UVB 4	Il16-Rn01477722_m1	13.812861		-0.9191761	1.8910351			0.2
	RAT CONTROL 3	Il16-Rn01477722_m1	13.404239		-1.3277988	2.510194			0.2
	RAT CONTROL 4	Il16-Rn01477722_m1	14.354819		-0.37721825	1.298835			0.2
	RAT UVB 5	Il16-Rn01477722_m1	13.32245		-1.4095879	2.6566126			0.2
	RAT UVB 6	Il16-Rn01477722_m1	12.676026		-2.0560112	4.15835			0.2
	RAT CONTROL 5	Il16-Rn01477722_m1	14.547858		-0.1841793	1.1361705			0.2
	RAT CONTROL 6	Il16-Rn01477722_m1	13.826687		-0.9053507	1.8729997			0.2
	RAT UVB 7	Il16-Rn01477722_m1	13.410354		-1.3216839	2.4995768			0.2
	RAT UVB 8	Il16-Rn01477722_m1	13.652909		-1.0791283	2.112759			0.2
	RAT CONTROL 7	Il16-Rn01477722_m1	14.024571		-0.7074661	1.6329336			0.2
	RAT CONTROL 8	Il16-Rn01477722_m1	13.183292		-1.5487452	2.9256256			0.2
	RAT UVB 1	Il18-Rn01422083_m1	12.532039		-0.38791466	1.3085006			0.2
	RAT UVB 2	Il18-Rn01422083_m1	12.485845		-0.43410873	1.3510759			0.2
	RAT CONTROL 1	Il18-Rn01422083_m1	12.919953		0.0	1.0			0.2
	RAT CONTROL 2	Il18-Rn01422083_m1	13.907573		0.9876194	0.50430924			0.2
	RAT UVB 3	Il18-Rn01422083_m1	11.504325		-1.4156284	2.6677592			0.2
	RAT UVB 4	Il18-Rn01422083_m1	13.941316		1.0213623	0.49265093			0.2
	RAT CONTROL 3	Il18-Rn01422083_m1	13.028869		0.10891533	0.92728496			0.2
	RAT CONTROL 4	Il18-Rn01422083_m1	14.206246		1.286293	0.41000316			0.2
	RAT UVB 5	Il18-Rn01422083_m1	14.788781		1.8688278	0.27379578			0.2
	RAT UVB 6	Il18-Rn01422083_m1	13.343734		0.42378044	0.7454686			0.2
	RAT CONTROL 5	Il18-Rn01422083_m1	14.043832		1.1238785	0.45885858			0.2
	RAT CONTROL 6	Il18-Rn01422083_m1	14.649107		1.7291536	0.30162886			0.2
	RAT UVB 7	Il18-Rn01422083_m1	12.567151		-0.35280228	1.2770387			0.2
	RAT UVB 8	Il18-Rn01422083_m1	13.405963		0.4860096	0.71399724			0.2
	RAT CONTROL 7	Il18-Rn01422083_m1	12.523051		-0.39690208	1.3166776			0.2
	RAT CONTROL 8	Il18-Rn01422083_m1	12.710825		-0.20912838	1.1559895			0.2
	RAT UVB 1	Il19-Rn01490483_m1	18.803825		-2.5851517	6.000787			0.2
	RAT UVB 2	Il19-Rn01490483_m1	19.080833		-2.3081436	4.952454			0.2
	RAT CONTROL 1	Il19-Rn01490483_m1	21.388977		0.0	1.0			0.2
	RAT CONTROL 2	Il19-Rn01490483_m1	23.222984		1.8340073	0.28048447			0.2
	RAT UVB 3	Il19-Rn01490483_m1	16.970222		-4.4187546	21.388369			0.2
	RAT UVB 4	Il19-Rn01490483_m1	19.785637		-1.6033401	3.0384598			0.2
	RAT CONTROL 3	Il19-Rn01490483_m1	21.226658		-0.16231918	1.1190847			0.2
	RAT CONTROL 4	Il19-Rn01490483_m1	26.018131		4.629154	0.04040971			0.2
	RAT UVB 5	Il19-Rn01490483_m1	21.503414		0.1144371	0.92374265			0.2
	RAT UVB 6	Il19-Rn01490483_m1	20.215546		-1.1734314	2.255475			0.2
	RAT CONTROL 5	Il19-Rn01490483_m1	25.999348		4.6103706	0.040939275			0.2
	RAT CONTROL 6	Il19-Rn01490483_m1	25.941933		4.5529556	0.04260139			0.2
	RAT UVB 7	Il19-Rn01490483_m1	19.258549		-2.1304283	4.3784747			0.2
	RAT UVB 8	Il19-Rn01490483_m1	20.546108		-0.8428688	1.7936132			0.2
	RAT CONTROL 7	Il19-Rn01490483_m1	26.24437		4.8553925	0.034544684			0.2
	RAT CONTROL 8	Il19-Rn01490483_m1	23.86226		2.4732838	0.1800808			0.2
	RAT UVB 1	Il1a-Rn00566700_m1	12.25862		0.15096664	0.9006468			0.2
	RAT UVB 2	Il1a-Rn00566700_m1	13.718543		1.6108894	0.32739645			0.2
	RAT CONTROL 1	Il1a-Rn00566700_m1	12.107654		0.0	1.0			0.2
	RAT CONTROL 2	Il1a-Rn00566700_m1	11.227794		-0.8798599	1.8401966			0.2
	RAT UVB 3	Il1a-Rn00566700_m1	12.624269		0.5166149	0.69901			0.2
	RAT UVB 4	Il1a-Rn00566700_m1	13.018064		0.9104099	0.5320339			0.2
	RAT CONTROL 3	Il1a-Rn00566700_m1	11.956521		-0.15113258	1.1104409			0.2
	RAT CONTROL 4	Il1a-Rn00566700_m1	12.24499		0.13733673	0.909196			0.2
	RAT UVB 5	Il1a-Rn00566700_m1	13.395589		1.2879353	0.40953672			0.2
	RAT UVB 6	Il1a-Rn00566700_m1	12.557824		0.45017052	0.7319563			0.2
	RAT CONTROL 5	Il1a-Rn00566700_m1	12.135331		0.027677536	0.9809982			0.2
	RAT CONTROL 6	Il1a-Rn00566700_m1	12.613594		0.50594044	0.70420116			0.2
	RAT UVB 7	Il1a-Rn00566700_m1	12.472756		0.36510277	0.77641356			0.2
	RAT UVB 8	Il1a-Rn00566700_m1	13.35625		1.2485962	0.42085752			0.2
	RAT CONTROL 7	Il1a-Rn00566700_m1	11.208545		-0.8991089	1.8649137			0.2
	RAT CONTROL 8	Il1a-Rn00566700_m1	10.640099		-1.467555	2.7655282			0.2
	RAT UVB 1	Il1b-Rn00580432_m1	9.217458		-5.0208855	32.466625			0.2
	RAT UVB 2	Il1b-Rn00580432_m1	10.905303		-3.3330402	10.077321			0.2
	RAT CONTROL 1	Il1b-Rn00580432_m1	14.238343		0.0	1.0			0.2
	RAT CONTROL 2	Il1b-Rn00580432_m1	13.870379		-0.3679638	1.2905301			0.2
	RAT UVB 3	Il1b-Rn00580432_m1	10.772273		-3.4660702	11.050734			0.2
	RAT UVB 4	Il1b-Rn00580432_m1	10.546815		-3.6915283	12.919948			0.2
	RAT CONTROL 3	Il1b-Rn00580432_m1	14.551621		0.3132782	0.80481094			0.2
	RAT CONTROL 4	Il1b-Rn00580432_m1	14.350713		0.11236954	0.9250674			0.2
	RAT UVB 5	Il1b-Rn00580432_m1	15.906655		1.6683121	0.31462124			0.2
	RAT UVB 6	Il1b-Rn00580432_m1	10.299281		-3.939062	15.338251			0.2
	RAT CONTROL 5	Il1b-Rn00580432_m1	15.47656		1.2382164	0.4238964			0.2
	RAT CONTROL 6	Il1b-Rn00580432_m1	16.205416		1.9670725	0.25577152			0.2
	RAT UVB 7	Il1b-Rn00580432_m1	9.337411		-4.9009323	29.876356			0.2
	RAT UVB 8	Il1b-Rn00580432_m1	12.556018		-1.6823254	3.2094483			0.2
	RAT CONTROL 7	Il1b-Rn00580432_m1	14.41628		0.17793655	0.8839664			0.2
	RAT CONTROL 8	Il1b-Rn00580432_m1	13.597044		-0.64129925	1.5597332			0.2
	RAT UVB 1	Il2-Rn99999181_m1	25.978928						0.2
	RAT UVB 2	Il2-Rn99999181_m1	26.207745						0.2
	RAT CONTROL 1	Il2-Rn99999181_m1	25.979412						0.2
	RAT CONTROL 2	Il2-Rn99999181_m1	26.013						0.2
	RAT UVB 3	Il2-Rn99999181_m1	26.095425						0.2
	RAT UVB 4	Il2-Rn99999181_m1	26.043053						0.2
	RAT CONTROL 3	Il2-Rn99999181_m1	26.084057						0.2
	RAT CONTROL 4	Il2-Rn99999181_m1	26.018131						0.2
	RAT UVB 5	Il2-Rn99999181_m1	25.963097						0.2
	RAT UVB 6	Il2-Rn99999181_m1	26.119904						0.2
	RAT CONTROL 5	Il2-Rn99999181_m1	25.999348						0.2
	RAT CONTROL 6	Il2-Rn99999181_m1	20.291813		-5.687599	51.539234			0.2
	RAT UVB 7	Il2-Rn99999181_m1	22.615211		-3.3642006	10.297345			0.2
	RAT UVB 8	Il2-Rn99999181_m1	25.85817						0.2
	RAT CONTROL 7	Il2-Rn99999181_m1	26.24437						0.2
	RAT CONTROL 8	Il2-Rn99999181_m1	26.133726						0.2
	RAT UVB 1	Il20-Rn01483978_m1	20.400772		3.4379807	0.09227089			0.2
	RAT UVB 2	Il20-Rn01483978_m1	18.766838		1.8040466	0.28637022			0.2
	RAT CONTROL 1	Il20-Rn01483978_m1	16.962791		0.0	1.0			0.2
	RAT CONTROL 2	Il20-Rn01483978_m1	15.415771		-1.5470209	2.922131			0.2
	RAT UVB 3	Il20-Rn01483978_m1	18.66058		1.6977882	0.30825832			0.2
	RAT UVB 4	Il20-Rn01483978_m1	20.597588		3.6347961	0.08050398			0.2
	RAT CONTROL 3	Il20-Rn01483978_m1	16.12455		-0.8382416	1.7878697			0.2
	RAT CONTROL 4	Il20-Rn01483978_m1	15.898042		-1.0647497	2.091807			0.2
	RAT UVB 5	Il20-Rn01483978_m1	17.656445		0.6936531	0.61828625			0.2
	RAT UVB 6	Il20-Rn01483978_m1	19.601643		2.6388512	0.16055603			0.2
	RAT CONTROL 5	Il20-Rn01483978_m1	17.882977		0.9201851	0.5284412			0.2
	RAT CONTROL 6	Il20-Rn01483978_m1	16.00667		-0.95612144	1.9400871			0.2
	RAT UVB 7	Il20-Rn01483978_m1	19.398533		2.4357414	0.18482843			0.2
	RAT UVB 8	Il20-Rn01483978_m1	19.914795		2.9520035	0.12922853			0.2
	RAT CONTROL 7	Il20-Rn01483978_m1	16.565163		-0.39762878	1.317341			0.2
	RAT CONTROL 8	Il20-Rn01483978_m1	15.824121		-1.13867	2.2017794			0.2
	RAT UVB 1	Il21-Rn01755623_m1	22.455002		-3.5244102	11.506763			0.2
	RAT UVB 2	Il21-Rn01755623_m1	21.3768		-4.6026115	24.295404			0.2
	RAT CONTROL 1	Il21-Rn01755623_m1	25.979412						0.2
	RAT CONTROL 2	Il21-Rn01755623_m1	26.013						0.2
	RAT UVB 3	Il21-Rn01755623_m1	20.922337		-5.0570755	33.29135			0.2
	RAT UVB 4	Il21-Rn01755623_m1	20.863243		-5.116169	34.683292			0.2
	RAT CONTROL 3	Il21-Rn01755623_m1	26.084057						0.2
	RAT CONTROL 4	Il21-Rn01755623_m1	26.018131						0.2
	RAT UVB 5	Il21-Rn01755623_m1	23.732624		-2.246788	4.7462497			0.2
	RAT UVB 6	Il21-Rn01755623_m1	20.3993		-5.5801125	47.838905			0.2
	RAT CONTROL 5	Il21-Rn01755623_m1	25.999348						0.2
	RAT CONTROL 6	Il21-Rn01755623_m1	25.941933						0.2
	RAT UVB 7	Il21-Rn01755623_m1	26.02591						0.2
	RAT UVB 8	Il21-Rn01755623_m1	25.85817						0.2
	RAT CONTROL 7	Il21-Rn01755623_m1	21.78595		-4.1934624	18.296076			0.2
	RAT CONTROL 8	Il21-Rn01755623_m1	26.133726						0.2
	RAT UVB 1	Il23a-Rn00590334_g1	15.294028		-3.6863794	12.8739195			0.2
	RAT UVB 2	Il23a-Rn00590334_g1	16.759789		-2.2206192	4.6609344			0.2
	RAT CONTROL 1	Il23a-Rn00590334_g1	18.980408		0.0	1.0			0.2
	RAT CONTROL 2	Il23a-Rn00590334_g1	18.555416		-0.4249916	1.3425647			0.2
	RAT UVB 3	Il23a-Rn00590334_g1	16.065681		-2.9147263	7.5408454			0.2
	RAT UVB 4	Il23a-Rn00590334_g1	17.407608		-1.5727997	2.9748144			0.2
	RAT CONTROL 3	Il23a-Rn00590334_g1	17.72136		-1.2590485	2.3933783			0.2
	RAT CONTROL 4	Il23a-Rn00590334_g1	17.482094		-1.4983139	2.8251235			0.2
	RAT UVB 5	Il23a-Rn00590334_g1	18.45074		-0.5296669	1.4435959			0.2
	RAT UVB 6	Il23a-Rn00590334_g1	15.9015665		-3.0788412	8.449355			0.2
	RAT CONTROL 5	Il23a-Rn00590334_g1	18.557484		-0.42292404	1.340642			0.2
	RAT CONTROL 6	Il23a-Rn00590334_g1	18.893219		-0.08718872	1.0622982			0.2
	RAT UVB 7	Il23a-Rn00590334_g1	16.585384		-2.3950233	5.259856			0.2
	RAT UVB 8	Il23a-Rn00590334_g1	17.414959		-1.5654488	2.9596956			0.2
	RAT CONTROL 7	Il23a-Rn00590334_g1	19.864098		0.8836899	0.5419795			0.2
	RAT CONTROL 8	Il23a-Rn00590334_g1	17.130737		-1.8496704	3.6041784			0.2
	RAT UVB 1	Il24-Rn00591159_m1	11.485295		-7.731181	212.47969			0.2
	RAT UVB 2	Il24-Rn00591159_m1	10.8697405		-8.346736	325.55014			0.2
	RAT CONTROL 1	Il24-Rn00591159_m1	19.216476		0.0	1.0			0.2
	RAT CONTROL 2	Il24-Rn00591159_m1	16.484055		-2.7324219	6.6457033			0.2
	RAT UVB 3	Il24-Rn00591159_m1	10.3249235		-8.891553	474.924			0.2
	RAT UVB 4	Il24-Rn00591159_m1	12.931582		-6.284894	77.97253			0.2
	RAT CONTROL 3	Il24-Rn00591159_m1	17.896545		-1.319931	2.4965417			0.2
	RAT CONTROL 4	Il24-Rn00591159_m1	19.234043		0.01756668	0.9878975			0.2
	RAT UVB 5	Il24-Rn00591159_m1	17.68843		-1.5280457	2.883949			0.2
	RAT UVB 6	Il24-Rn00591159_m1	11.944156		-7.2723207	154.59189			0.2
	RAT CONTROL 5	Il24-Rn00591159_m1	17.919743		-1.2967339	2.4567208			0.2
	RAT CONTROL 6	Il24-Rn00591159_m1	18.324657		-0.891819	1.8555142			0.2
	RAT UVB 7	Il24-Rn00591159_m1	11.942451		-7.274026	154.7747			0.2
	RAT UVB 8	Il24-Rn00591159_m1	12.803075		-6.4134016	85.236626			0.2
	RAT CONTROL 7	Il24-Rn00591159_m1	21.192581		1.9761047	0.25417522			0.2
	RAT CONTROL 8	Il24-Rn00591159_m1	26.133726		6.9172497	0.008273711			0.2
	RAT UVB 1	Il27-Rn01510484_m1	19.808449		-0.4753952	1.390299			0.2
	RAT UVB 2	Il27-Rn01510484_m1	17.830185		-2.453659	5.4780374			0.2
	RAT CONTROL 1	Il27-Rn01510484_m1	20.283844		0.0	1.0			0.2
	RAT CONTROL 2	Il27-Rn01510484_m1	26.013		5.7291565	0.018851766			0.2
	RAT UVB 3	Il27-Rn01510484_m1	18.513836		-1.7700081	3.4105587			0.2
	RAT UVB 4	Il27-Rn01510484_m1	26.043053		5.7592087	0.018463135			0.2
	RAT CONTROL 3	Il27-Rn01510484_m1	26.084057		5.800213	0.017945765			0.2
	RAT CONTROL 4	Il27-Rn01510484_m1	20.237984		-0.04586029	1.0322986			0.2
	RAT UVB 5	Il27-Rn01510484_m1	20.40524		0.12139511	0.91929823			0.2
	RAT UVB 6	Il27-Rn01510484_m1	26.119904		5.8360596	0.017505359			0.2
	RAT CONTROL 5	Il27-Rn01510484_m1	20.133709		-0.15013504	1.1096734			0.2
	RAT CONTROL 6	Il27-Rn01510484_m1	25.941933		5.6580887	0.019803666			0.2
	RAT UVB 7	Il27-Rn01510484_m1	19.842808		-0.44103622	1.3575791			0.2
	RAT UVB 8	Il27-Rn01510484_m1	18.658733		-1.6251106	3.0846581			0.2
	RAT CONTROL 7	Il27-Rn01510484_m1	20.568974		0.28512955	0.8206679			0.2
	RAT CONTROL 8	Il27-Rn01510484_m1	20.830023		0.5461788	0.6848316			0.2
	RAT UVB 1	Il3-Rn00580435_m1	19.303406		-6.6760063	102.253494			0.2
	RAT UVB 2	Il3-Rn00580435_m1	20.868874		-5.1105385	34.548195			0.2
	RAT CONTROL 1	Il3-Rn00580435_m1	25.979412						0.2
	RAT CONTROL 2	Il3-Rn00580435_m1	26.013						0.2
	RAT UVB 3	Il3-Rn00580435_m1	17.815685		-8.163727	286.76532			0.2
	RAT UVB 4	Il3-Rn00580435_m1	19.47926		-6.5001526	90.51924			0.2
	RAT CONTROL 3	Il3-Rn00580435_m1	26.084057						0.2
	RAT CONTROL 4	Il3-Rn00580435_m1	26.018131						0.2
	RAT UVB 5	Il3-Rn00580435_m1	19.714294		-6.2651176	76.91098			0.2
	RAT UVB 6	Il3-Rn00580435_m1	20.7994		-5.1800117	36.25258			0.2
	RAT CONTROL 5	Il3-Rn00580435_m1	25.999348						0.2
	RAT CONTROL 6	Il3-Rn00580435_m1	25.941933						0.2
	RAT UVB 7	Il3-Rn00580435_m1	21.753326		-4.2260857	18.714514			0.2
	RAT UVB 8	Il3-Rn00580435_m1	18.669003		-7.3104095	158.72763			0.2
	RAT CONTROL 7	Il3-Rn00580435_m1	26.24437						0.2
	RAT CONTROL 8	Il3-Rn00580435_m1	26.133726						0.2
	RAT UVB 1	Il33-Rn01759837_m1	10.180005		-3.316639	9.963406			0.2
	RAT UVB 2	Il33-Rn01759837_m1	10.346911		-3.1497326	8.87491			0.2
	RAT CONTROL 1	Il33-Rn01759837_m1	13.496644		0.0	1.0			0.2
	RAT CONTROL 2	Il33-Rn01759837_m1	12.741912		-0.75473213	1.6873183			0.2
	RAT UVB 3	Il33-Rn01759837_m1	8.90351		-4.593134	24.136322			0.2
	RAT UVB 4	Il33-Rn01759837_m1	11.296382		-2.200262	4.5956283			0.2
	RAT CONTROL 3	Il33-Rn01759837_m1	12.427854		-1.0687904	2.097674			0.2
	RAT CONTROL 4	Il33-Rn01759837_m1	12.414332		-1.0823116	2.1174262			0.2
	RAT UVB 5	Il33-Rn01759837_m1	11.347346		-2.1492977	4.436118			0.2
	RAT UVB 6	Il33-Rn01759837_m1	10.388751		-3.107893	8.621225			0.2
	RAT CONTROL 5	Il33-Rn01759837_m1	13.020352		-0.47629166	1.3911632			0.2
	RAT CONTROL 6	Il33-Rn01759837_m1	12.047487		-1.4491568	2.730484			0.2
	RAT UVB 7	Il33-Rn01759837_m1	10.067809		-3.428835	10.769168			0.2
	RAT UVB 8	Il33-Rn01759837_m1	10.64922		-2.8474236	7.1971393			0.2
	RAT CONTROL 7	Il33-Rn01759837_m1	12.774093		-0.72255135	1.6500976			0.2
	RAT CONTROL 8	Il33-Rn01759837_m1	13.086088		-0.41055584	1.3291979			0.2
	RAT UVB 1	Il4-Rn01456866_m1	25.978928						0.2
	RAT UVB 2	Il4-Rn01456866_m1	26.207745						0.2
	RAT CONTROL 1	Il4-Rn01456866_m1	25.979412						0.2
	RAT CONTROL 2	Il4-Rn01456866_m1	26.013						0.2
	RAT UVB 3	Il4-Rn01456866_m1	26.095425						0.2
	RAT UVB 4	Il4-Rn01456866_m1	26.043053						0.2
	RAT CONTROL 3	Il4-Rn01456866_m1	26.084057						0.2
	RAT CONTROL 4	Il4-Rn01456866_m1	26.018131						0.2
	RAT UVB 5	Il4-Rn01456866_m1	25.963097						0.2
	RAT UVB 6	Il4-Rn01456866_m1	26.119904						0.2
	RAT CONTROL 5	Il4-Rn01456866_m1	25.999348						0.2
	RAT CONTROL 6	Il4-Rn01456866_m1	25.941933						0.2
	RAT UVB 7	Il4-Rn01456866_m1	26.02591						0.2
	RAT UVB 8	Il4-Rn01456866_m1	25.85817						0.2
	RAT CONTROL 7	Il4-Rn01456866_m1	26.24437						0.2
	RAT CONTROL 8	Il4-Rn01456866_m1	26.133726						0.2
	RAT UVB 1	Il5-Rn01459975_m1	25.978928						0.2
	RAT UVB 2	Il5-Rn01459975_m1	26.207745						0.2
	RAT CONTROL 1	Il5-Rn01459975_m1	25.979412						0.2
	RAT CONTROL 2	Il5-Rn01459975_m1	26.013						0.2
	RAT UVB 3	Il5-Rn01459975_m1	20.880943		-5.098469	34.26037			0.2
	RAT UVB 4	Il5-Rn01459975_m1	26.043053						0.2
	RAT CONTROL 3	Il5-Rn01459975_m1	26.084057						0.2
	RAT CONTROL 4	Il5-Rn01459975_m1	26.018131						0.2
	RAT UVB 5	Il5-Rn01459975_m1	25.963097						0.2
	RAT UVB 6	Il5-Rn01459975_m1	26.119904						0.2
	RAT CONTROL 5	Il5-Rn01459975_m1	25.999348						0.2
	RAT CONTROL 6	Il5-Rn01459975_m1	25.941933						0.2
	RAT UVB 7	Il5-Rn01459975_m1	26.02591						0.2
	RAT UVB 8	Il5-Rn01459975_m1	25.85817						0.2
	RAT CONTROL 7	Il5-Rn01459975_m1	21.402996		-4.576416	23.858246			0.2
	RAT CONTROL 8	Il5-Rn01459975_m1	26.133726						0.2
	RAT UVB 1	Il6-Rn00561420_m1	12.785766		-6.834756	114.14754			0.2
	RAT UVB 2	Il6-Rn00561420_m1	11.954167		-7.666354	203.14333			0.2
	RAT CONTROL 1	Il6-Rn00561420_m1	19.620522		0.0	1.0			0.2
	RAT CONTROL 2	Il6-Rn00561420_m1	18.15099		-1.469532	2.7693205			0.2
	RAT UVB 3	Il6-Rn00561420_m1	11.772693		-7.847829	230.37317			0.2
	RAT UVB 4	Il6-Rn00561420_m1	13.803094		-5.8174276	56.392353			0.2
	RAT CONTROL 3	Il6-Rn00561420_m1	18.488346		-1.1321754	2.19189			0.2
	RAT CONTROL 4	Il6-Rn00561420_m1	18.100563		-1.5199585	2.867828			0.2
	RAT UVB 5	Il6-Rn00561420_m1	18.583626		-1.0368958	2.051808			0.2
	RAT UVB 6	Il6-Rn00561420_m1	14.348584		-5.2719374	38.637703			0.2
	RAT CONTROL 5	Il6-Rn00561420_m1	20.280617		0.6600952	0.6328365			0.2
	RAT CONTROL 6	Il6-Rn00561420_m1	18.991547		-0.6289749	1.5464658			0.2
	RAT UVB 7	Il6-Rn00561420_m1	14.084886		-5.535636	46.386593			0.2
	RAT UVB 8	Il6-Rn00561420_m1	14.249568		-5.3709536	41.382633			0.2
	RAT CONTROL 7	Il6-Rn00561420_m1	26.24437		6.623848	0.0101396525			0.2
	RAT CONTROL 8	Il6-Rn00561420_m1	18.666338		-0.9541836	1.937483			0.2
	RAT UVB 1	Il7-Rn00681900_m1	16.079979		-1.5807266	2.9912047			0.2
	RAT UVB 2	Il7-Rn00681900_m1	15.829663		-1.8310423	3.5579402			0.2
	RAT CONTROL 1	Il7-Rn00681900_m1	17.660706		0.0	1.0			0.2
	RAT CONTROL 2	Il7-Rn00681900_m1	18.127983		0.46727753	0.7233283			0.2
	RAT UVB 3	Il7-Rn00681900_m1	14.358392		-3.3023138	9.8649645			0.2
	RAT UVB 4	Il7-Rn00681900_m1	17.311134		-0.34957123	1.2741818			0.2
	RAT CONTROL 3	Il7-Rn00681900_m1	17.10445		-0.55625534	1.4704475			0.2
	RAT CONTROL 4	Il7-Rn00681900_m1	17.324696		-0.33600998	1.2622608			0.2
	RAT UVB 5	Il7-Rn00681900_m1	17.368755		-0.29195023	1.2242942			0.2
	RAT UVB 6	Il7-Rn00681900_m1	15.5736		-2.0871058	4.248948			0.2
	RAT CONTROL 5	Il7-Rn00681900_m1	18.028542		0.367836	0.774944			0.2
	RAT CONTROL 6	Il7-Rn00681900_m1	17.181461		-0.47924423	1.3940132			0.2
	RAT UVB 7	Il7-Rn00681900_m1	15.228469		-2.4322367	5.3972955			0.2
	RAT UVB 8	Il7-Rn00681900_m1	16.256386		-1.4043198	2.6469295			0.2
	RAT CONTROL 7	Il7-Rn00681900_m1	17.171375		-0.4893303	1.4037931			0.2
	RAT CONTROL 8	Il7-Rn00681900_m1	17.144127		-0.5165787	1.4305587			0.2
	RAT UVB 1	Il9-Rn01448718_m1	25.978928						0.2
	RAT UVB 2	Il9-Rn01448718_m1	26.207745						0.2
	RAT CONTROL 1	Il9-Rn01448718_m1	25.979412						0.2
	RAT CONTROL 2	Il9-Rn01448718_m1	26.013						0.2
	RAT UVB 3	Il9-Rn01448718_m1	26.095425						0.2
	RAT UVB 4	Il9-Rn01448718_m1	26.043053						0.2
	RAT CONTROL 3	Il9-Rn01448718_m1	26.084057						0.2
	RAT CONTROL 4	Il9-Rn01448718_m1	26.018131						0.2
	RAT UVB 5	Il9-Rn01448718_m1	25.963097						0.2
	RAT UVB 6	Il9-Rn01448718_m1	26.119904						0.2
	RAT CONTROL 5	Il9-Rn01448718_m1	25.999348						0.2
	RAT CONTROL 6	Il9-Rn01448718_m1	25.941933						0.2
	RAT UVB 7	Il9-Rn01448718_m1	26.02591						0.2
	RAT UVB 8	Il9-Rn01448718_m1	25.85817						0.2
	RAT CONTROL 7	Il9-Rn01448718_m1	26.24437						0.2
	RAT CONTROL 8	Il9-Rn01448718_m1	26.133726						0.2
	RAT UVB 1	Lif-Rn00573491_g1	8.206025		-9.092528	545.9134			0.2
	RAT UVB 2	Lif-Rn00573491_g1	13.000388		-4.2981653	19.673277			0.2
	RAT CONTROL 1	Lif-Rn00573491_g1	17.298553		0.0	1.0			0.2
	RAT CONTROL 2	Lif-Rn00573491_g1	17.201359		-0.09719467	1.0696914			0.2
	RAT UVB 3	Lif-Rn00573491_g1	8.095424		-9.20313	589.4108			0.2
	RAT UVB 4	Lif-Rn00573491_g1	15.083533		-2.2150202	4.6428804			0.2
	RAT CONTROL 3	Lif-Rn00573491_g1	17.225285		-0.07326889	1.0520978			0.2
	RAT CONTROL 4	Lif-Rn00573491_g1	17.069885		-0.22866821	1.1717528			0.2
	RAT UVB 5	Lif-Rn00573491_g1	6.157941		-11.140613	2257.6602			0.2
	RAT UVB 6	Lif-Rn00573491_g1	14.659804		-2.6387491	6.2279143			0.2
	RAT CONTROL 5	Lif-Rn00573491_g1	16.52998		-0.76857376	1.7035848			0.2
	RAT CONTROL 6	Lif-Rn00573491_g1	16.427046		-0.87150764	1.8295739			0.2
	RAT UVB 7	Lif-Rn00573491_g1	14.013457		-3.2850962	9.7479315			0.2
	RAT UVB 8	Lif-Rn00573491_g1	14.508538		-2.7900152	6.916371			0.2
	RAT CONTROL 7	Lif-Rn00573491_g1	19.0442		1.7456474	0.29820007			0.2
	RAT CONTROL 8	Lif-Rn00573491_g1	16.992651		-0.30590248	1.2361917			0.2
	RAT UVB 1	LOC301289-Rn01757168_m1	25.978928						0.2
	RAT UVB 2	LOC301289-Rn01757168_m1	26.207745						0.2
	RAT CONTROL 1	LOC301289-Rn01757168_m1	25.979412						0.2
	RAT CONTROL 2	LOC301289-Rn01757168_m1	26.013						0.2
	RAT UVB 3	LOC301289-Rn01757168_m1	19.353958		-6.625454	98.73255			0.2
	RAT UVB 4	LOC301289-Rn01757168_m1	26.043053						0.2
	RAT CONTROL 3	LOC301289-Rn01757168_m1	26.084057						0.2
	RAT CONTROL 4	LOC301289-Rn01757168_m1	26.018131						0.2
	RAT UVB 5	LOC301289-Rn01757168_m1	25.963097						0.2
	RAT UVB 6	LOC301289-Rn01757168_m1	26.119904						0.2
	RAT CONTROL 5	LOC301289-Rn01757168_m1	25.999348						0.2
	RAT CONTROL 6	LOC301289-Rn01757168_m1	25.941933						0.2
	RAT UVB 7	LOC301289-Rn01757168_m1	21.21643		-4.7629814	27.151903			0.2
	RAT UVB 8	LOC301289-Rn01757168_m1	25.85817						0.2
	RAT CONTROL 7	LOC301289-Rn01757168_m1	26.24437						0.2
	RAT CONTROL 8	LOC301289-Rn01757168_m1	26.133726						0.2
	RAT UVB 1	LOC682457-Rn01516136_m1	12.467408		-0.62763786	1.5450332			0.2
	RAT UVB 2	LOC682457-Rn01516136_m1	11.656337		-1.4387093	2.7107823			0.2
	RAT CONTROL 1	LOC682457-Rn01516136_m1	13.095046		0.0	1.0			0.2
	RAT CONTROL 2	LOC682457-Rn01516136_m1	13.635602		0.54055595	0.6875059			0.2
	RAT UVB 3	LOC682457-Rn01516136_m1	11.7873125		-1.3077335	2.4755232			0.2
	RAT UVB 4	LOC682457-Rn01516136_m1	12.893863		-0.20118332	1.1496409			0.2
	RAT CONTROL 3	LOC682457-Rn01516136_m1	12.935962		-0.15908432	1.1165782			0.2
	RAT CONTROL 4	LOC682457-Rn01516136_m1	13.412103		0.31705666	0.8027059			0.2
	RAT UVB 5	LOC682457-Rn01516136_m1	12.799933		-0.2951126	1.2269807			0.2
	RAT UVB 6	LOC682457-Rn01516136_m1	13.118209		0.023162842	0.9840729			0.2
	RAT CONTROL 5	LOC682457-Rn01516136_m1	13.570176		0.47513008	0.7194019			0.2
	RAT CONTROL 6	LOC682457-Rn01516136_m1	13.872799		0.7777529	0.5832746			0.2
	RAT UVB 7	LOC682457-Rn01516136_m1	12.526837		-0.5682087	1.4826815			0.2
	RAT UVB 8	LOC682457-Rn01516136_m1	13.321702		0.22665596	0.85461354			0.2
	RAT CONTROL 7	LOC682457-Rn01516136_m1	13.398896		0.30385017	0.8100876			0.2
	RAT CONTROL 8	LOC682457-Rn01516136_m1	13.729113		0.6340666	0.64435756			0.2
	RAT UVB 1	Lta4h-Rn01503878_m1	13.094224		-1.7472916	3.357277			0.2
	RAT UVB 2	Lta4h-Rn01503878_m1	13.609145		-1.2323704	2.3495271			0.2
	RAT CONTROL 1	Lta4h-Rn01503878_m1	14.841516		0.0	1.0			0.2
	RAT CONTROL 2	Lta4h-Rn01503878_m1	15.652219		0.8107033	0.5701039			0.2
	RAT UVB 3	Lta4h-Rn01503878_m1	13.28482		-1.5566959	2.9417934			0.2
	RAT UVB 4	Lta4h-Rn01503878_m1	13.861054		-0.9804611	1.973096			0.2
	RAT CONTROL 3	Lta4h-Rn01503878_m1	14.389722		-0.45179367	1.3677397			0.2
	RAT CONTROL 4	Lta4h-Rn01503878_m1	14.988334		0.14681816	0.9032403			0.2
	RAT UVB 5	Lta4h-Rn01503878_m1	14.535676		-0.30583954	1.2361377			0.2
	RAT UVB 6	Lta4h-Rn01503878_m1	13.841895		-0.99962044	1.9994739			0.2
	RAT CONTROL 5	Lta4h-Rn01503878_m1	14.407371		-0.43414497	1.3511099			0.2
	RAT CONTROL 6	Lta4h-Rn01503878_m1	14.928019		0.08650303	0.94180286			0.2
	RAT UVB 7	Lta4h-Rn01503878_m1	12.929286		-1.9122295	3.7639031			0.2
	RAT UVB 8	Lta4h-Rn01503878_m1	14.118873		-0.7226429	1.6502023			0.2
	RAT CONTROL 7	Lta4h-Rn01503878_m1	14.25314		-0.5883751	1.5035523			0.2
	RAT CONTROL 8	Lta4h-Rn01503878_m1	14.326447		-0.515069	1.4290625			0.2
	RAT UVB 1	Mif-Rn00821234_g1	8.308354		-1.7401047	3.340594			0.2
	RAT UVB 2	Mif-Rn00821234_g1	8.544972		-1.5034866	2.835271			0.2
	RAT CONTROL 1	Mif-Rn00821234_g1	10.048459		0.0	1.0			0.2
	RAT CONTROL 2	Mif-Rn00821234_g1	10.362746		0.3142872	0.8042483			0.2
	RAT UVB 3	Mif-Rn00821234_g1	7.76423		-2.2842293	4.871038			0.2
	RAT UVB 4	Mif-Rn00821234_g1	9.174603		-0.8738556	1.8325539			0.2
	RAT CONTROL 3	Mif-Rn00821234_g1	9.550662		-0.497797	1.4120557			0.2
	RAT CONTROL 4	Mif-Rn00821234_g1	10.147334		0.098875046	0.9337608			0.2
	RAT UVB 5	Mif-Rn00821234_g1	8.929233		-1.1192265	2.1723046			0.2
	RAT UVB 6	Mif-Rn00821234_g1	8.853482		-1.1949768	2.2894115			0.2
	RAT CONTROL 5	Mif-Rn00821234_g1	9.91974		-0.12871933	1.0933228			0.2
	RAT CONTROL 6	Mif-Rn00821234_g1	10.066145		0.01768589	0.9878159			0.2
	RAT UVB 7	Mif-Rn00821234_g1	8.396533		-1.651926	3.142529			0.2
	RAT UVB 8	Mif-Rn00821234_g1	9.3168745		-0.73158455	1.6604618			0.2
	RAT CONTROL 7	Mif-Rn00821234_g1	9.482387		-0.56607246	1.4804877			0.2
	RAT CONTROL 8	Mif-Rn00821234_g1	9.806997		-0.24146175	1.1821898			0.2
	RAT UVB 1	Ngf-Rn01533872_m1	14.423572		-2.0737772	4.2098746			0.2
	RAT UVB 2	Ngf-Rn01533872_m1	13.602914		-2.894435	7.435527			0.2
	RAT CONTROL 1	Ngf-Rn01533872_m1	16.497349		0.0	1.0			0.2
	RAT CONTROL 2	Ngf-Rn01533872_m1	15.879325		-0.6180239	1.5347714			0.2
	RAT UVB 3	Ngf-Rn01533872_m1	13.201421		-3.295928	9.821395			0.2
	RAT UVB 4	Ngf-Rn01533872_m1	15.650073		-0.84727573	1.7991004			0.2
	RAT CONTROL 3	Ngf-Rn01533872_m1	15.963183		-0.5341654	1.4481041			0.2
	RAT CONTROL 4	Ngf-Rn01533872_m1	16.389557		-0.1077919	1.0775777			0.2
	RAT UVB 5	Ngf-Rn01533872_m1	15.83727		-0.660079	1.5801692			0.2
	RAT UVB 6	Ngf-Rn01533872_m1	15.519387		-0.97796154	1.9696804			0.2
	RAT CONTROL 5	Ngf-Rn01533872_m1	17.103336		0.60598755	0.65702146			0.2
	RAT CONTROL 6	Ngf-Rn01533872_m1	16.748926		0.25157738	0.8399775			0.2
	RAT UVB 7	Ngf-Rn01533872_m1	15.284528		-1.212821	2.3179042			0.2
	RAT UVB 8	Ngf-Rn01533872_m1	15.818957		-0.67839146	1.6003544			0.2
	RAT CONTROL 7	Ngf-Rn01533872_m1	16.525734		0.028385162	0.9805172			0.2
	RAT CONTROL 8	Ngf-Rn01533872_m1	17.009287		0.5119381	0.7012797			0.2
	RAT UVB 1	Nos2-Rn00561646_m1	7.63416		-6.8761444	117.469666			0.2
	RAT UVB 2	Nos2-Rn00561646_m1	8.22071		-6.2895947	78.227			0.2
	RAT CONTROL 1	Nos2-Rn00561646_m1	14.510304		0.0	1.0			0.2
	RAT CONTROL 2	Nos2-Rn00561646_m1	14.138915		-0.3713894	1.293598			0.2
	RAT UVB 3	Nos2-Rn00561646_m1	8.850499		-5.6598053	50.55582			0.2
	RAT UVB 4	Nos2-Rn00561646_m1	8.58546		-5.9248447	60.751358			0.2
	RAT CONTROL 3	Nos2-Rn00561646_m1	15.79145		1.2811451	0.41146877			0.2
	RAT CONTROL 4	Nos2-Rn00561646_m1	14.300178		-0.21012688	1.1567899			0.2
	RAT UVB 5	Nos2-Rn00561646_m1	18.614285		4.10398	0.05815391			0.2
	RAT UVB 6	Nos2-Rn00561646_m1	7.967244		-6.5430603	93.25184			0.2
	RAT CONTROL 5	Nos2-Rn00561646_m1	16.848442		2.3381376	0.19776545			0.2
	RAT CONTROL 6	Nos2-Rn00561646_m1	18.663635		4.153331	0.056198258			0.2
	RAT UVB 7	Nos2-Rn00561646_m1	7.407672		-7.1026325	137.43756			0.2
	RAT UVB 8	Nos2-Rn00561646_m1	10.348577		-4.161728	17.898018			0.2
	RAT CONTROL 7	Nos2-Rn00561646_m1	18.507492		3.9971876	0.06262196			0.2
	RAT CONTROL 8	Nos2-Rn00561646_m1	14.400534		-0.109770775	1.0790567			0.2
	RAT UVB 1	Pf4-Rn01768298_g1	10.9747095		-4.639963	24.93263			0.2
	RAT UVB 2	Pf4-Rn01768298_g1	10.772664		-4.8420086	28.680706			0.2
	RAT CONTROL 1	Pf4-Rn01768298_g1	15.614673		0.0	1.0			0.2
	RAT CONTROL 2	Pf4-Rn01768298_g1	14.675303		-0.9393692	1.9176896			0.2
	RAT UVB 3	Pf4-Rn01768298_g1	10.759086		-4.855587	28.951918			0.2
	RAT UVB 4	Pf4-Rn01768298_g1	13.056699		-2.5579739	5.8888006			0.2
	RAT CONTROL 3	Pf4-Rn01768298_g1	15.340919		-0.27375412	1.2089496			0.2
	RAT CONTROL 4	Pf4-Rn01768298_g1	16.070393		0.45571995	0.72914624			0.2
	RAT UVB 5	Pf4-Rn01768298_g1	13.212014		-2.4026585	5.2877665			0.2
	RAT UVB 6	Pf4-Rn01768298_g1	12.060765		-3.5539074	11.7444515			0.2
	RAT CONTROL 5	Pf4-Rn01768298_g1	15.863078		0.24840546	0.8418263			0.2
	RAT CONTROL 6	Pf4-Rn01768298_g1	15.3304		-0.2842722	1.2177957			0.2
	RAT UVB 7	Pf4-Rn01768298_g1	11.781747		-3.8329258	14.250354			0.2
	RAT UVB 8	Pf4-Rn01768298_g1	12.96016		-2.6545124	6.296335			0.2
	RAT CONTROL 7	Pf4-Rn01768298_g1	15.498147		-0.11652565	1.0841209			0.2
	RAT CONTROL 8	Pf4-Rn01768298_g1	16.572378		0.9577055	0.5148751			0.2
	RAT UVB 1	Ppbp-Rn00596603_g1	16.116234		-9.863178	931.3491			0.2
	RAT UVB 2	Ppbp-Rn00596603_g1	16.735191		-9.244221	606.4398			0.2
	RAT CONTROL 1	Ppbp-Rn00596603_g1	25.979412						0.2
	RAT CONTROL 2	Ppbp-Rn00596603_g1	26.013						0.2
	RAT UVB 3	Ppbp-Rn00596603_g1	16.804386		-9.175026	578.04016			0.2
	RAT UVB 4	Ppbp-Rn00596603_g1	17.57312		-8.406292	339.27045			0.2
	RAT CONTROL 3	Ppbp-Rn00596603_g1	20.387115		-5.5922966	48.244633			0.2
	RAT CONTROL 4	Ppbp-Rn00596603_g1	20.657013		-5.322399	40.01306			0.2
	RAT UVB 5	Ppbp-Rn00596603_g1	25.963097						0.2
	RAT UVB 6	Ppbp-Rn00596603_g1	15.9744425		-10.00497	1027.5334			0.2
	RAT CONTROL 5	Ppbp-Rn00596603_g1	25.999348						0.2
	RAT CONTROL 6	Ppbp-Rn00596603_g1	20.924377		-5.0550346	33.24429			0.2
	RAT UVB 7	Ppbp-Rn00596603_g1	17.409187		-8.570225	380.09726			0.2
	RAT UVB 8	Ppbp-Rn00596603_g1	18.551754		-7.427658	172.1662			0.2
	RAT CONTROL 7	Ppbp-Rn00596603_g1	26.24437						0.2
	RAT CONTROL 8	Ppbp-Rn00596603_g1	26.133726						0.2
	RAT UVB 1	Ptges-Rn00572047_m1	12.392652		-2.055439	4.156701			0.2
	RAT UVB 2	Ptges-Rn00572047_m1	11.614581		-2.8335094	7.12806			0.2
	RAT CONTROL 1	Ptges-Rn00572047_m1	14.448091		0.0	1.0			0.2
	RAT CONTROL 2	Ptges-Rn00572047_m1	13.288077		-1.1600132	2.2345948			0.2
	RAT UVB 3	Ptges-Rn00572047_m1	10.575133		-3.8729572	14.651304			0.2
	RAT UVB 4	Ptges-Rn00572047_m1	12.971072		-1.4770184	2.7837281			0.2
	RAT CONTROL 3	Ptges-Rn00572047_m1	12.720227		-1.7278633	3.3123689			0.2
	RAT CONTROL 4	Ptges-Rn00572047_m1	14.001252		-0.44683838	1.3630499			0.2
	RAT UVB 5	Ptges-Rn00572047_m1	11.848006		-2.6000843	6.0632205			0.2
	RAT UVB 6	Ptges-Rn00572047_m1	13.2863455		-1.1617451	2.237279			0.2
	RAT CONTROL 5	Ptges-Rn00572047_m1	14.025964		-0.42212677	1.3399013			0.2
	RAT CONTROL 6	Ptges-Rn00572047_m1	13.029675		-1.418416	2.6729188			0.2
	RAT UVB 7	Ptges-Rn00572047_m1	11.790118		-2.6579723	6.311454			0.2
	RAT UVB 8	Ptges-Rn00572047_m1	13.15965		-1.2884407	2.442639			0.2
	RAT CONTROL 7	Ptges-Rn00572047_m1	12.656802		-1.7912884	3.4612386			0.2
	RAT CONTROL 8	Ptges-Rn00572047_m1	12.848164		-1.599927	3.0312796			0.2
	RAT UVB 1	Ptgis-Rn00580687_m1	13.130664		-4.9241266	30.360563			0.2
	RAT UVB 2	Ptgis-Rn00580687_m1	13.363542		-4.691249	25.83489			0.2
	RAT CONTROL 1	Ptgis-Rn00580687_m1	18.05479		0.0	1.0			0.2
	RAT CONTROL 2	Ptgis-Rn00580687_m1	16.196266		-1.8585243	3.6263654			0.2
	RAT UVB 3	Ptgis-Rn00580687_m1	11.790139		-6.2646513	76.88612			0.2
	RAT UVB 4	Ptgis-Rn00580687_m1	13.920487		-4.134303	17.561			0.2
	RAT CONTROL 3	Ptgis-Rn00580687_m1	16.848083		-1.206707	2.3081021			0.2
	RAT CONTROL 4	Ptgis-Rn00580687_m1	16.01019		-2.0446014	4.1255927			0.2
	RAT UVB 5	Ptgis-Rn00580687_m1	14.475036		-3.5797548	11.956762			0.2
	RAT UVB 6	Ptgis-Rn00580687_m1	13.416675		-4.638116	24.900726			0.2
	RAT CONTROL 5	Ptgis-Rn00580687_m1	16.638447		-1.4163437	2.6690822			0.2
	RAT CONTROL 6	Ptgis-Rn00580687_m1	15.303791		-2.7509995	6.7318335			0.2
	RAT UVB 7	Ptgis-Rn00580687_m1	12.451125		-5.6036654	48.626316			0.2
	RAT UVB 8	Ptgis-Rn00580687_m1	14.834439		-3.2203512	9.320137			0.2
	RAT CONTROL 7	Ptgis-Rn00580687_m1	16.334553		-1.7202377	3.2949069			0.2
	RAT CONTROL 8	Ptgis-Rn00580687_m1	17.44075		-0.6140404	1.5305396			0.2
	RAT UVB 1	Ptgs2-Rn01483828_m1	9.970811		-4.267729	19.262577			0.2
	RAT UVB 2	Ptgs2-Rn01483828_m1	11.145469		-3.093071	8.533106			0.2
	RAT CONTROL 1	Ptgs2-Rn01483828_m1	14.23854		0.0	1.0			0.2
	RAT CONTROL 2	Ptgs2-Rn01483828_m1	13.908416		-0.3301239	1.2571213			0.2
	RAT UVB 3	Ptgs2-Rn01483828_m1	10.829633		-3.408907	10.621436			0.2
	RAT UVB 4	Ptgs2-Rn01483828_m1	10.722236		-3.516304	11.442291			0.2
	RAT CONTROL 3	Ptgs2-Rn01483828_m1	14.180062		-0.0584774	1.0413661			0.2
	RAT CONTROL 4	Ptgs2-Rn01483828_m1	14.70806		0.46952057	0.72220457			0.2
	RAT UVB 5	Ptgs2-Rn01483828_m1	14.031878		-0.20666122	1.1540143			0.2
	RAT UVB 6	Ptgs2-Rn01483828_m1	10.858449		-3.3800907	10.411389			0.2
	RAT CONTROL 5	Ptgs2-Rn01483828_m1	15.316529		1.0779896	0.47368845			0.2
	RAT CONTROL 6	Ptgs2-Rn01483828_m1	14.769646		0.531106	0.692024			0.2
	RAT UVB 7	Ptgs2-Rn01483828_m1	9.618823		-4.6197166	24.585175			0.2
	RAT UVB 8	Ptgs2-Rn01483828_m1	12.513259		-1.7252808	3.3064446			0.2
	RAT CONTROL 7	Ptgs2-Rn01483828_m1	15.277698		1.0391579	0.48661143			0.2
	RAT CONTROL 8	Ptgs2-Rn01483828_m1	13.648754		-0.5897856	1.505023			0.2
	RAT UVB 1	Tgfb1-Rn00572010_m1	9.831767		-2.9467049	7.7098613			0.2
	RAT UVB 2	Tgfb1-Rn00572010_m1	9.791175		-2.987297	7.929869			0.2
	RAT CONTROL 1	Tgfb1-Rn00572010_m1	12.778472		0.0	1.0			0.2
	RAT CONTROL 2	Tgfb1-Rn00572010_m1	11.190722		-1.5877495	3.005801			0.2
	RAT UVB 3	Tgfb1-Rn00572010_m1	9.186244		-3.592228	12.060585			0.2
	RAT UVB 4	Tgfb1-Rn00572010_m1	11.159541		-1.6189308	3.0714734			0.2
	RAT CONTROL 3	Tgfb1-Rn00572010_m1	11.88799		-0.89048195	1.8537953			0.2
	RAT CONTROL 4	Tgfb1-Rn00572010_m1	12.638112		-0.14035988	1.10218			0.2
	RAT UVB 5	Tgfb1-Rn00572010_m1	11.64327		-1.1352024	2.1964939			0.2
	RAT UVB 6	Tgfb1-Rn00572010_m1	10.45181		-2.326662	5.0164337			0.2
	RAT CONTROL 5	Tgfb1-Rn00572010_m1	12.380164		-0.3983078	1.3179611			0.2
	RAT CONTROL 6	Tgfb1-Rn00572010_m1	12.194857		-0.5836153	1.4985999			0.2
	RAT UVB 7	Tgfb1-Rn00572010_m1	9.682469		-3.0960026	8.550464			0.2
	RAT UVB 8	Tgfb1-Rn00572010_m1	10.620345		-2.1581268	4.46335			0.2
	RAT CONTROL 7	Tgfb1-Rn00572010_m1	12.526631		-0.2518406	1.1907253			0.2
	RAT CONTROL 8	Tgfb1-Rn00572010_m1	12.237402		-0.54107	1.4550513			0.2
	RAT UVB 1	Tnf-Rn99999017_m1	14.240756		-1.9798441	3.9445045			0.2
	RAT UVB 2	Tnf-Rn99999017_m1	14.525981		-1.6946192	3.2369144			0.2
	RAT CONTROL 1	Tnf-Rn99999017_m1	16.2206		0.0	1.0			0.2
	RAT CONTROL 2	Tnf-Rn99999017_m1	15.673953		-0.5466471	1.460687			0.2
	RAT UVB 3	Tnf-Rn99999017_m1	13.590215		-2.6303854	6.191914			0.2
	RAT UVB 4	Tnf-Rn99999017_m1	15.333156		-0.8874445	1.8498964			0.2
	RAT CONTROL 3	Tnf-Rn99999017_m1	16.276772		0.056171417	0.96181315			0.2
	RAT CONTROL 4	Tnf-Rn99999017_m1	18.058914		1.838314	0.2796484			0.2
	RAT UVB 5	Tnf-Rn99999017_m1	16.13976		-0.080841064	1.0576345			0.2
	RAT UVB 6	Tnf-Rn99999017_m1	14.95136		-1.2692404	2.4103463			0.2
	RAT CONTROL 5	Tnf-Rn99999017_m1	16.048763		-0.17183685	1.1264918			0.2
	RAT CONTROL 6	Tnf-Rn99999017_m1	17.206429		0.9858284	0.5049357			0.2
	RAT UVB 7	Tnf-Rn99999017_m1	13.995124		-2.2254763	4.6766524			0.2
	RAT UVB 8	Tnf-Rn99999017_m1	15.554557		-0.6660433	1.5867153			0.2
	RAT CONTROL 7	Tnf-Rn99999017_m1	16.614597		0.3939972	0.76101816			0.2
	RAT CONTROL 8	Tnf-Rn99999017_m1	15.845533		-0.37506676	1.2968996			0.2
	RAT UVB 1	Trpa1-Rn01473803_m1	22.42834		-3.5510712	11.721385			0.2
	RAT UVB 2	Trpa1-Rn01473803_m1	26.207745						0.2
	RAT CONTROL 1	Trpa1-Rn01473803_m1	25.979412						0.2
	RAT CONTROL 2	Trpa1-Rn01473803_m1	26.013						0.2
	RAT UVB 3	Trpa1-Rn01473803_m1	26.095425						0.2
	RAT UVB 4	Trpa1-Rn01473803_m1	26.043053						0.2
	RAT CONTROL 3	Trpa1-Rn01473803_m1	26.084057						0.2
	RAT CONTROL 4	Trpa1-Rn01473803_m1	26.018131						0.2
	RAT UVB 5	Trpa1-Rn01473803_m1	25.963097						0.2
	RAT UVB 6	Trpa1-Rn01473803_m1	26.119904						0.2
	RAT CONTROL 5	Trpa1-Rn01473803_m1	25.999348						0.2
	RAT CONTROL 6	Trpa1-Rn01473803_m1	25.941933						0.2
	RAT UVB 7	Trpa1-Rn01473803_m1	26.02591						0.2
	RAT UVB 8	Trpa1-Rn01473803_m1	25.85817						0.2
	RAT CONTROL 7	Trpa1-Rn01473803_m1	26.24437						0.2
	RAT CONTROL 8	Trpa1-Rn01473803_m1	26.133726						0.2
	RAT UVB 1	Trpv3-Rn01460303_m1	13.952474		0.38507652	0.76573837			0.2
	RAT UVB 2	Trpv3-Rn01460303_m1	14.689118		1.1217213	0.45954522			0.2
	RAT CONTROL 1	Trpv3-Rn01460303_m1	13.567397		0.0	1.0			0.2
	RAT CONTROL 2	Trpv3-Rn01460303_m1	14.296252		0.72885513	0.6033825			0.2
	RAT UVB 3	Trpv3-Rn01460303_m1	12.874431		-0.69296646	1.6166042			0.2
	RAT UVB 4	Trpv3-Rn01460303_m1	13.8298235		0.26242638	0.8336846			0.2
	RAT CONTROL 3	Trpv3-Rn01460303_m1	13.279088		-0.2883091	1.2212081			0.2
	RAT CONTROL 4	Trpv3-Rn01460303_m1	14.625155		1.0577583	0.48037788			0.2
	RAT UVB 5	Trpv3-Rn01460303_m1	13.877448		0.31005096	0.80661327			0.2
	RAT UVB 6	Trpv3-Rn01460303_m1	14.33158		0.76418304	0.58878666			0.2
	RAT CONTROL 5	Trpv3-Rn01460303_m1	14.686524		1.1191273	0.46037224			0.2
	RAT CONTROL 6	Trpv3-Rn01460303_m1	14.251942		0.68454456	0.6222022			0.2
	RAT UVB 7	Trpv3-Rn01460303_m1	13.121972		-0.44542503	1.3617152			0.2
	RAT UVB 8	Trpv3-Rn01460303_m1	14.555169		0.987772	0.5042559			0.2
	RAT CONTROL 7	Trpv3-Rn01460303_m1	13.567559		1.6212463E-4	0.99988765			0.2
	RAT CONTROL 8	Trpv3-Rn01460303_m1	13.90727		0.3398733	0.7901107			0.2
	RAT UVB 1	Trpv4-Rn00576745_m1	12.1073885		-2.1780376	4.525376			0.2
	RAT UVB 2	Trpv4-Rn00576745_m1	12.93081		-1.3546162	2.5572908			0.2
	RAT CONTROL 1	Trpv4-Rn00576745_m1	14.285426		0.0	1.0			0.2
	RAT CONTROL 2	Trpv4-Rn00576745_m1	14.869208		0.5837822	0.6672123			0.2
	RAT UVB 3	Trpv4-Rn00576745_m1	11.962476		-2.3229504	5.0035443			0.2
	RAT UVB 4	Trpv4-Rn00576745_m1	13.166291		-1.1191349	2.1721668			0.2
	RAT CONTROL 3	Trpv4-Rn00576745_m1	13.495366		-0.79006004	1.7291465			0.2
	RAT CONTROL 4	Trpv4-Rn00576745_m1	14.456374		0.17094803	0.8882588			0.2
	RAT UVB 5	Trpv4-Rn00576745_m1	13.258973		-1.026453	2.03701			0.2
	RAT UVB 6	Trpv4-Rn00576745_m1	13.209277		-1.076149	2.1084006			0.2
	RAT CONTROL 5	Trpv4-Rn00576745_m1	14.395947		0.11052132	0.9262533			0.2
	RAT CONTROL 6	Trpv4-Rn00576745_m1	15.172178		0.8867521	0.5408303			0.2
	RAT UVB 7	Trpv4-Rn00576745_m1	11.743949		-2.5414772	5.821848			0.2
	RAT UVB 8	Trpv4-Rn00576745_m1	13.631778		-0.6536484	1.5731415			0.2
	RAT CONTROL 7	Trpv4-Rn00576745_m1	14.426686		0.14126015	0.90672684			0.2
	RAT CONTROL 8	Trpv4-Rn00576745_m1	13.644535		-0.6408911	1.559292			0.2
	RAT UVB 1	Tubb3-Rn01431594_m1	10.609328		-3.98452	15.829239			0.2
	RAT UVB 2	Tubb3-Rn01431594_m1	11.930478		-2.6633701	6.335112			0.2
	RAT CONTROL 1	Tubb3-Rn01431594_m1	14.593848		0.0	1.0			0.2
	RAT CONTROL 2	Tubb3-Rn01431594_m1	14.962728		0.36887932	0.7743838			0.2
	RAT UVB 3	Tubb3-Rn01431594_m1	10.879758		-3.7140903	13.123589			0.2
	RAT UVB 4	Tubb3-Rn01431594_m1	13.277059		-1.3167896	2.4911115			0.2
	RAT CONTROL 3	Tubb3-Rn01431594_m1	13.6697035		-0.92414474	1.897559			0.2
	RAT CONTROL 4	Tubb3-Rn01431594_m1	15.075921		0.48207283	0.7159482			0.2
	RAT UVB 5	Tubb3-Rn01431594_m1	13.039222		-1.5546265	2.9375765			0.2
	RAT UVB 6	Tubb3-Rn01431594_m1	12.361106		-2.2327423	4.700266			0.2
	RAT CONTROL 5	Tubb3-Rn01431594_m1	15.711652		1.1178036	0.46079484			0.2
	RAT CONTROL 6	Tubb3-Rn01431594_m1	14.593288		-5.598068E-4	1.0003881			0.2
	RAT UVB 7	Tubb3-Rn01431594_m1	9.153096		-5.440752	43.43397			0.2
	RAT UVB 8	Tubb3-Rn01431594_m1	12.827071		-1.766777	3.402929			0.2
	RAT CONTROL 7	Tubb3-Rn01431594_m1	14.357377		-0.23647118	1.1781075			0.2
	RAT CONTROL 8	Tubb3-Rn01431594_m1	15.369843		0.7759943	0.583986			0.2
	RAT UVB 1	Xcl1-Rn00592605_m1	17.47742		-8.501991	362.53873			0.2
	RAT UVB 2	Xcl1-Rn00592605_m1	14.623069		-11.356343	2621.8025			0.2
	RAT CONTROL 1	Xcl1-Rn00592605_m1	25.979412						0.2
	RAT CONTROL 2	Xcl1-Rn00592605_m1	17.557545		-8.421867	342.95306			0.2
	RAT UVB 3	Xcl1-Rn00592605_m1	15.870061		-10.109351	1104.6328			0.2
	RAT UVB 4	Xcl1-Rn00592605_m1	26.043053						0.2
	RAT CONTROL 3	Xcl1-Rn00592605_m1	17.937637		-8.041775	263.52112			0.2
	RAT CONTROL 4	Xcl1-Rn00592605_m1	26.018131						0.2
	RAT UVB 5	Xcl1-Rn00592605_m1	18.910027		-7.0693855	134.30652			0.2
	RAT UVB 6	Xcl1-Rn00592605_m1	18.810547		-7.168865	143.89426			0.2
	RAT CONTROL 5	Xcl1-Rn00592605_m1	20.372257		-5.607155	48.744072			0.2
	RAT CONTROL 6	Xcl1-Rn00592605_m1	25.941933						0.2
	RAT UVB 7	Xcl1-Rn00592605_m1	17.437813		-8.541599	372.62982			0.2
	RAT UVB 8	Xcl1-Rn00592605_m1	16.947472		-9.03194	523.4618			0.2
	RAT CONTROL 7	Xcl1-Rn00592605_m1	18.56417		-7.4152412	170.69077			0.2
	RAT CONTROL 8	Xcl1-Rn00592605_m1	26.133726						0.2
